# Supplementary material for: Methyl N-(4-chlorophenyl)succinamate
Source: Acta Crystallogr Sect E Struct Rep Online. 2009 Jan 28;65(Pt 2):o388. doi: 10.1107/S1600536809002724 (PMC2968232; doi:10.1107/S1600536809002724)
Supplement: Supplementary file 2 [file e-65-0o388-Isup2.hkl]

# 
# h,k,l, Fc-squared, Fo-squared, sigma(Fo-squared) and status flag 
# 
data_I
_shelx_title ' AO6 PBCA' 
_shelx_refln_list_code          4 
_shelx_F_calc_maximum      430.85 
_exptl_crystal_F_000      1008.00 
_reflns_d_resolution_high  0.8001 
 
loop_ 
 _symmetry_equiv_pos_as_xyz 
 'x, y, z' 
 '-x+1/2, -y, z+1/2' 
 'x+1/2, -y+1/2, -z' 
 '-x, y+1/2, -z+1/2' 
 '-x, -y, -z' 
 'x-1/2, y, -z-1/2' 
 '-x-1/2, y-1/2, z' 
 'x, -y-1/2, z-1/2' 
 
_cell_length_a    14.1900 
_cell_length_b     5.6370 
_cell_length_c    28.1390 
_cell_angle_alpha  90.000 
_cell_angle_beta   90.000 
_cell_angle_gamma  90.000 
 
_shelx_F_squared_multiplier     1.000 
 
loop_ 
 _refln_index_h 
 _refln_index_k 
 _refln_index_l 
 _refln_F_squared_calc 
 _refln_F_squared_meas 
 _refln_F_squared_sigma 
 _refln_observed_status 
   2   0   0      216.59      392.38      3.83 o 
   4   0   0   185634.31   184653.14   1213.00 o 
   6   0   0     1923.23     1924.46     11.48 o 
   8   0   0      679.87      695.24      6.58 o 
  10   0   0     2382.34     2436.23     13.22 o 
  12   0   0       20.84       14.91      5.25 o 
  14   0   0      291.61      284.57      7.63 o 
  16   0   0        0.01       -4.70      4.70 o 
   2   1   0       24.42       47.26      1.83 o 
   4   1   0      104.54       88.50      2.35 o 
   6   1   0      961.32     1051.63      8.30 o 
   8   1   0      222.04      219.18      4.01 o 
  10   1   0      549.27      624.78      5.34 o 
  12   1   0      140.77      116.74      3.70 o 
  14   1   0        0.09       -2.78      2.78 o 
  16   1   0        1.12       -3.49      4.18 o 
   0   2   0    27123.89    29608.48    341.18 o 
   2   2   0      194.50      220.64      2.87 o 
   4   2   0     5287.33     5197.89     16.02 o 
   6   2   0       12.57       16.21      7.95 o 
   8   2   0        4.09       -0.13      3.46 o 
  10   2   0      214.82      202.61      7.46 o 
  12   2   0       75.07       71.99      5.85 o 
  14   2   0       45.92       50.51      6.13 o 
  16   2   0      136.40      138.28      8.92 o 
   2   3   0      518.85      511.45      5.03 o 
   4   3   0      161.56      192.44      3.30 o 
   6   3   0     1118.26     1035.07     17.74 o 
   8   3   0        0.18       -3.58      5.31 o 
  10   3   0      551.36      535.20     10.38 o 
  12   3   0        0.63       -6.14      6.14 o 
  14   3   0       69.79       43.65     11.13 o 
  16   3   0       12.94        8.93     20.25 o 
   0   4   0       56.67       29.17      4.18 o 
   2   4   0        2.15       -1.51      1.51 o 
   4   4   0      158.36      133.09      2.73 o 
   6   4   0       41.39       17.05      4.15 o 
   8   4   0      347.97      329.87     11.98 o 
  10   4   0      254.11      251.77      8.93 o 
  12   4   0      112.03      122.23     10.81 o 
  14   4   0       96.33      107.74     12.43 o 
   2   5   0      653.81      657.74      6.86 o 
   4   5   0       45.17       30.41      6.37 o 
   6   5   0      549.56      578.22     13.08 o 
   8   5   0       74.15       63.27      6.89 o 
  10   5   0      126.03      116.65      8.46 o 
  12   5   0        0.99       -9.92      9.92 o 
   0   6   0      469.31      465.62      8.81 o 
   2   6   0        2.58       -1.04      2.72 o 
   4   6   0      148.89      130.51      9.45 o 
   6   6   0       10.69       11.81      7.98 o 
   8   6   0        4.56        0.25      6.73 o 
   2   7   0        0.02       -7.79      7.79 o 
   1   1   1      378.32      325.73     28.96 o 
   2   1   1      442.58      381.39     29.92 o 
   3   1   1      451.11      422.90      3.89 o 
   4   1   1    10896.64    11803.73     85.85 o 
   5   1   1      533.67      565.09      8.18 o 
   6   1   1     4602.39     4559.14     21.20 o 
   7   1   1     1147.86     1250.59      4.70 o 
   8   1   1     1527.84     1614.26      6.15 o 
   9   1   1      362.42      416.83      4.37 o 
  10   1   1     1321.78     1409.33      6.25 o 
  11   1   1      317.83      379.10      3.12 o 
  12   1   1       78.37       87.32      2.88 o 
  13   1   1       22.82       25.21      2.74 o 
  14   1   1        6.33        0.63      1.29 o 
  15   1   1        0.07       -1.76      1.76 o 
  16   1   1       24.88       26.38      4.31 o 
  17   1   1        9.64        9.49      5.33 o 
   0   2   1      126.45      131.99      2.57 o 
   1   2   1       31.24       39.27      0.99 o 
   2   2   1     1360.20     1393.73      8.23 o 
   3   2   1     1581.90     1527.86     23.02 o 
   4   2   1      527.98      628.87      4.82 o 
   5   2   1      407.61      421.91      3.99 o 
   6   2   1     1675.65     1756.32      7.68 o 
   7   2   1      265.49      259.65      5.94 o 
   8   2   1      288.99      297.91      6.14 o 
   9   2   1       91.65       81.71      3.10 o 
  10   2   1        3.13        2.50      4.14 o 
  11   2   1      104.81      112.53      3.29 o 
  12   2   1        0.59       -2.05      2.05 o 
  13   2   1      160.13      162.17      6.46 o 
  14   2   1       55.28       69.44      3.89 o 
  15   2   1       81.85       85.51      4.55 o 
  16   2   1        2.76        7.93      6.60 o 
   1   3   1      168.89      182.29      3.10 o 
   2   3   1      828.13      729.98      4.00 o 
   3   3   1       58.57       77.87      2.10 o 
   4   3   1      397.42      346.65     12.33 o 
   5   3   1      167.58      150.44      1.89 o 
   6   3   1      391.53      358.98      5.85 o 
   7   3   1        0.19       -2.77      2.77 o 
   8   3   1      214.77      206.60      7.17 o 
   9   3   1       22.16        0.20      5.21 o 
  10   3   1        4.16       -2.35      2.63 o 
  11   3   1        0.02       -2.76      2.76 o 
  12   3   1       40.46       34.67      6.99 o 
  13   3   1        0.13        0.64      6.87 o 
  14   3   1       22.20        8.44      7.33 o 
  15   3   1        0.48        2.76      5.65 o 
  16   3   1       15.08        2.37      8.06 o 
   0   4   1      637.19      578.49      7.00 o 
   1   4   1       42.43       35.40      1.79 o 
   2   4   1       29.38       13.73      2.08 o 
   3   4   1      286.91      291.61      3.88 o 
   4   4   1      241.38      204.04      5.51 o 
   5   4   1      287.35      276.72      2.74 o 
   6   4   1        3.93       -2.91      3.51 o 
   7   4   1        5.59       -2.21      3.89 o 
   8   4   1       98.84       89.55      5.37 o 
   9   4   1        9.86        2.59      5.76 o 
  10   4   1       16.36       24.33      8.12 o 
  11   4   1       96.68       71.25      6.84 o 
  12   4   1       59.01       59.02      7.43 o 
  13   4   1        6.96        5.43      7.36 o 
  14   4   1        4.95       24.52      7.96 o 
   1   5   1       20.98        0.72      2.65 o 
   2   5   1     1214.45     1260.92     14.57 o 
   3   5   1       77.38       72.22      5.15 o 
   4   5   1       25.87       11.63      4.01 o 
   5   5   1       13.38        7.15      3.13 o 
   6   5   1      482.05      488.36      5.76 o 
   7   5   1        0.85       -0.26      1.02 o 
   8   5   1        9.38        4.06      3.20 o 
   9   5   1       64.89       50.28      5.25 o 
  10   5   1       46.89       52.63      8.71 o 
  11   5   1       58.13       52.59      7.23 o 
  12   5   1        3.64        6.97     10.42 o 
   0   6   1       84.28      150.41      7.52 o 
   1   6   1      106.72      130.03      4.67 o 
   2   6   1        4.61        2.79      3.58 o 
   3   6   1        8.33        2.68      2.44 o 
   4   6   1       55.68       91.71      5.85 o 
   5   6   1       95.15       85.48      5.82 o 
   6   6   1       22.75        4.81      4.13 o 
   7   6   1       52.88       56.10      6.90 o 
   8   6   1       41.70       63.38      7.41 o 
   2   0   2       87.03       53.67     12.85 o 
   3   0   2     5134.52     5268.78     25.73 o 
   4   0   2       14.97       19.20      1.62 o 
   5   0   2      646.43      585.35     10.34 o 
   6   0   2     1642.27     1654.94     13.45 o 
   7   0   2      506.24      574.92      5.36 o 
   8   0   2      714.34      725.41      5.18 o 
   9   0   2      280.73      300.06      3.59 o 
  10   0   2     1693.81     1815.67      8.46 o 
  11   0   2        0.00        7.82      2.64 o 
  12   0   2      109.24       98.12      3.39 o 
  13   0   2       54.64       55.92      4.26 o 
  14   0   2      324.52      401.73      7.24 o 
  15   0   2       34.54       43.32      5.35 o 
  16   0   2       21.33       10.61      5.72 o 
  17   0   2        9.94       -1.58      5.94 o 
   1   1   2     7238.16     6840.07    127.15 o 
   2   1   2     7887.38     7037.88    246.83 o 
   3   1   2    15036.02    16640.67    131.92 o 
   4   1   2     3135.33     3261.16     19.02 o 
   5   1   2       78.44       67.92      1.18 o 
   6   1   2     1626.33     1796.35     10.96 o 
   7   1   2     2817.63     3068.41     24.18 o 
   8   1   2      528.35      525.62      8.81 o 
   9   1   2       52.45       54.01      2.22 o 
  10   1   2      305.65      352.42      4.65 o 
  11   1   2       68.46       62.00      2.11 o 
  12   1   2        7.72        0.73      1.42 o 
  13   1   2       22.89       13.70      2.76 o 
  14   1   2        2.96       -1.27      1.42 o 
  15   1   2       19.45       17.26      3.66 o 
  16   1   2        0.62       -0.45      0.95 o 
  17   1   2        0.81       -2.97      4.94 o 
   0   2   2     9880.92     9416.75     78.92 o 
   1   2   2      305.86      278.91      5.02 o 
   2   2   2      272.70      280.73      3.28 o 
   3   2   2      367.95      385.23      6.44 o 
   4   2   2     4477.01     4446.32     60.41 o 
   5   2   2       12.53       13.15      1.84 o 
   6   2   2     1340.46     1332.46     11.25 o 
   7   2   2       92.57      127.51      2.91 o 
   8   2   2      893.27     1001.41      9.41 o 
   9   2   2       78.17       84.93      3.06 o 
  10   2   2      691.81      766.43      7.71 o 
  11   2   2        5.25       -2.78      2.78 o 
  12   2   2        1.36       -1.80      1.80 o 
  13   2   2       19.31       19.70      3.53 o 
  14   2   2      104.43      116.26      5.64 o 
  15   2   2       21.59       15.98      4.57 o 
  16   2   2       62.66       65.61      5.56 o 
   1   3   2       94.16       65.98      1.84 o 
   2   3   2      201.87      212.93      4.98 o 
   3   3   2      354.62      339.96      3.82 o 
   4   3   2      370.73      366.65      3.93 o 
   5   3   2       88.92       76.26      1.45 o 
   6   3   2      161.63      132.07      3.20 o 
   7   3   2      107.17       99.03      3.97 o 
   8   3   2       18.56       17.86      3.90 o 
   9   3   2       47.58       35.07      4.78 o 
  10   3   2       62.16       38.84      6.32 o 
  11   3   2      113.45      112.25      5.44 o 
  12   3   2       33.78       23.35      7.73 o 
  13   3   2      149.40      155.88      6.89 o 
  14   3   2        7.97       -4.33      6.62 o 
  15   3   2      112.44      111.49      6.84 o 
  16   3   2       14.97       17.68     11.68 o 
   0   4   2      681.90      629.84      5.64 o 
   1   4   2       28.66       27.28      1.79 o 
   2   4   2      146.98      137.65      2.43 o 
   3   4   2        2.72        3.18      1.36 o 
   4   4   2      335.24      337.43      6.69 o 
   5   4   2        4.71       -0.79      2.03 o 
   6   4   2      278.00      279.52      4.81 o 
   7   4   2       80.31       67.81      4.63 o 
   8   4   2       14.53        4.39      6.18 o 
   9   4   2        6.14        1.41      3.40 o 
  10   4   2       58.72       63.47      6.71 o 
  11   4   2       63.45       62.62      5.85 o 
  12   4   2        2.92       -0.09      4.81 o 
  13   4   2       18.65       13.30      6.58 o 
  14   4   2        5.17       -0.49      6.12 o 
   1   5   2       41.01       27.16      2.57 o 
   2   5   2       25.60       36.69      3.98 o 
   3   5   2       17.77       -0.03      4.00 o 
   4   5   2        1.47       -2.38      2.38 o 
   5   5   2       17.58        4.44      2.60 o 
   6   5   2       34.47       35.71      4.08 o 
   7   5   2       30.72       24.65      4.76 o 
   8   5   2        0.01       -0.70      2.88 o 
   9   5   2       11.43        8.38      4.20 o 
  10   5   2        0.02        0.25      3.14 o 
  11   5   2       17.04       23.46      6.34 o 
  12   5   2        2.60        0.21      2.23 o 
   0   6   2     1516.94     1662.39     38.45 o 
   1   6   2        8.99       26.28      4.93 o 
   2   6   2        1.33        0.21      4.08 o 
   3   6   2       51.27       37.53      5.65 o 
   4   6   2      643.08      657.27      8.83 o 
   5   6   2       15.64       19.51      5.86 o 
   6   6   2        6.94       -2.11      5.27 o 
   7   6   2        0.02       -4.48      4.48 o 
   8   6   2       56.65       57.73      7.62 o 
   1   7   2       10.37       16.50     23.00 o 
   1   1   3     8990.01     3798.75    439.51 o 
   2   1   3    48755.42    49893.64   1736.22 o 
   3   1   3    40781.10    46364.66    448.00 o 
   4   1   3     3436.53     3687.00     15.43 o 
   5   1   3      312.58      370.13      4.43 o 
   6   1   3     3822.57     3934.65     31.95 o 
   7   1   3     6711.20     7233.49     51.29 o 
   8   1   3       81.57       86.14      2.61 o 
   9   1   3      112.88      102.59      3.98 o 
  10   1   3      134.54      161.10      3.10 o 
  11   1   3      103.03       94.84      2.73 o 
  12   1   3       41.66       39.53      2.28 o 
  13   1   3        0.64       -1.05      1.12 o 
  14   1   3       76.17       84.15      3.26 o 
  15   1   3        0.01       -1.78      1.78 o 
  16   1   3        0.71       -2.43      2.43 o 
  17   1   3        0.02        1.49      4.17 o 
   0   2   3     3408.43     3048.39      6.86 o 
   1   2   3      268.47      262.29      2.24 o 
   2   2   3      280.83      296.54      4.30 o 
   3   2   3      786.06      779.64     10.55 o 
   4   2   3     1701.35     1648.84     35.90 o 
   5   2   3      843.39      862.19     10.47 o 
   6   2   3      607.40      632.23      7.40 o 
   7   2   3      410.89      451.26      9.82 o 
   8   2   3      206.21      256.31      6.62 o 
   9   2   3       66.27       45.80      2.08 o 
  10   2   3       30.49       50.39      5.65 o 
  11   2   3        0.03       -2.91      2.91 o 
  12   2   3       12.33        5.87      1.92 o 
  13   2   3        6.69       -3.36      3.36 o 
  14   2   3        0.15       12.56      4.68 o 
  15   2   3        1.90       -0.29      3.30 o 
  16   2   3        5.96        2.01      4.75 o 
   1   3   3       11.44       35.19      7.43 o 
   2   3   3     4100.46     4059.92     53.24 o 
   3   3   3       67.86       73.46      1.56 o 
   4   3   3       28.83       23.22      1.77 o 
   5   3   3       16.08        2.38      2.69 o 
   6   3   3      652.02      594.38      8.29 o 
   7   3   3        6.90       -1.10      1.62 o 
   8   3   3      372.43      361.10      5.98 o 
   9   3   3       66.08       52.40      4.12 o 
  10   3   3       68.30       55.27      6.22 o 
  11   3   3        0.07       -2.00      2.00 o 
  12   3   3      305.37      293.62      7.56 o 
  13   3   3        0.00       11.86      6.82 o 
  14   3   3       10.08        7.68      5.20 o 
  15   3   3        3.66        1.96      3.78 o 
   0   4   3      163.83      142.98      3.43 o 
   1   4   3       23.89       28.98      1.72 o 
   2   4   3       95.74       77.57      1.55 o 
   3   4   3      472.17      460.18      4.76 o 
   4   4   3      441.36      460.27      3.94 o 
   5   4   3        9.49        0.70      2.82 o 
   6   4   3       67.20       56.72      6.12 o 
   7   4   3      590.80      566.88      7.26 o 
   8   4   3      304.53      324.91      6.29 o 
   9   4   3       31.07       19.05      4.58 o 
  10   4   3        0.42       -5.29      5.29 o 
  11   4   3      202.95      190.69      8.71 o 
  12   4   3       19.23        7.43      5.02 o 
  13   4   3        3.72       -3.03      3.03 o 
  14   4   3        1.44       -3.12      5.33 o 
   1   5   3      162.26      155.13      2.62 o 
   2   5   3       69.00       68.76      4.72 o 
   3   5   3      117.73      108.57      4.62 o 
   4   5   3       65.66       49.77      3.85 o 
   5   5   3       26.03        2.94      3.03 o 
   6   5   3        1.09       -0.47      2.57 o 
   7   5   3       14.55       20.33      4.74 o 
   8   5   3      119.24      105.82      5.64 o 
   9   5   3       87.99       65.62      5.66 o 
  10   5   3       12.33        8.89      6.47 o 
  11   5   3       35.70       33.88      6.20 o 
  12   5   3       22.85       16.10      9.87 o 
   0   6   3       38.40      121.62     13.30 o 
   1   6   3        4.37        6.03      4.34 o 
   2   6   3        9.49        2.79      3.49 o 
   3   6   3        0.27        0.74      3.73 o 
   4   6   3       55.99       84.29      7.98 o 
   5   6   3       31.31       23.89      5.93 o 
   6   6   3       19.91        9.37      5.78 o 
   7   6   3        0.28       -0.21      2.07 o 
   8   6   3       21.76       20.54      6.71 o 
   1   7   3       36.85       21.13     10.77 o 
   0   0   4     2061.72     1900.57      5.38 o 
   1   0   4     2179.98      183.47    103.12 o 
   2   0   4     1816.28     1459.81    422.46 o 
   3   0   4     6694.30     6715.39    208.80 o 
   4   0   4      572.67      580.18      4.67 o 
   5   0   4      437.58      440.78      5.05 o 
   6   0   4      333.46      334.93      2.93 o 
   7   0   4       65.26       65.50      2.46 o 
   8   0   4     2748.10     2986.98     10.77 o 
   9   0   4      468.78      514.69      7.79 o 
  10   0   4      254.88      278.25      4.36 o 
  11   0   4       12.20       15.08      3.02 o 
  12   0   4      580.88      660.31      8.62 o 
  13   0   4      619.69      639.74      9.11 o 
  14   0   4        0.06        7.20      4.30 o 
  15   0   4       57.87       77.11      5.47 o 
  16   0   4       39.70       41.24      5.84 o 
  17   0   4       50.03       44.71      6.77 o 
   1   1   4      240.68      140.96      2.26 o 
   2   1   4     3702.79     3611.38     56.55 o 
   3   1   4     3374.49     3343.00     63.93 o 
   4   1   4     2232.21     2354.45      7.88 o 
   5   1   4      809.08      865.69     10.42 o 
   6   1   4     1056.46     1121.47     11.36 o 
   7   1   4     2009.47     2030.28     15.37 o 
   8   1   4      217.38      204.78      3.99 o 
   9   1   4       20.10       17.93      2.05 o 
  10   1   4       89.61       88.31      2.22 o 
  11   1   4       95.93       90.94      2.37 o 
  12   1   4        9.50       17.26      2.68 o 
  13   1   4        0.61       -1.39      1.39 o 
  14   1   4       11.49        4.29      2.56 o 
  15   1   4       10.88        6.93      2.48 o 
  16   1   4        0.73        3.83      4.17 o 
  17   1   4       37.38       48.27      5.80 o 
   0   2   4      257.61      226.82      3.71 o 
   1   2   4      194.44      180.58      1.99 o 
   2   2   4     2885.43     2904.10     24.23 o 
   3   2   4       39.10       50.16      0.83 o 
   4   2   4     1811.40     1629.40     25.00 o 
   5   2   4       88.35      101.45      1.78 o 
   6   2   4     3532.30     3776.39     24.38 o 
   7   2   4      509.01      528.60      7.27 o 
   8   2   4     1525.83     1507.26     25.02 o 
   9   2   4       81.65       73.44      3.46 o 
  10   2   4      584.67      582.39     10.59 o 
  11   2   4      115.58      130.05      5.38 o 
  12   2   4      173.66      168.75      4.62 o 
  13   2   4       64.47       61.92      3.67 o 
  14   2   4      235.19      263.32      6.88 o 
  15   2   4       12.63        2.37      2.41 o 
  16   2   4        9.28        5.12      4.56 o 
   1   3   4     2076.99     2231.71     13.83 o 
   2   3   4        3.25       10.64      2.50 o 
   3   3   4       50.66       66.55      1.77 o 
   4   3   4     1110.25     1183.35     15.46 o 
   5   3   4      277.30      304.97      3.48 o 
   6   3   4      136.02      104.61      3.99 o 
   7   3   4      166.29      139.16      3.44 o 
   8   3   4        4.93       -2.28      2.28 o 
   9   3   4      318.26      283.65      9.19 o 
  10   3   4       62.96       50.70      4.22 o 
  11   3   4        4.40       -3.07      3.07 o 
  12   3   4      153.45      167.73     14.16 o 
  13   3   4      249.68      240.56      5.78 o 
  14   3   4       11.71        7.79      6.08 o 
  15   3   4        2.10       -4.25      4.25 o 
   0   4   4     1685.15     1701.41     10.72 o 
   1   4   4       98.61       93.24      2.39 o 
   2   4   4       16.07       11.31      1.93 o 
   3   4   4        0.07       -1.44      1.44 o 
   4   4   4     1452.96     1449.16     11.72 o 
   5   4   4      120.70      128.96      3.29 o 
   6   4   4       33.50       38.66      4.22 o 
   7   4   4        5.68       -0.89      2.45 o 
   8   4   4      535.31      541.91      9.16 o 
   9   4   4       13.69       18.62      4.54 o 
  10   4   4        0.09       -3.37      3.37 o 
  11   4   4        0.65       -0.69      1.47 o 
  12   4   4        4.64       -4.84      5.07 o 
  13   4   4        7.05       -1.96      6.18 o 
  14   4   4        0.18       -6.24      7.27 o 
   1   5   4      266.60      275.68      5.34 o 
   2   5   4     1131.59     1187.40     13.07 o 
   3   5   4      431.95      402.44      4.60 o 
   4   5   4        1.40       -0.46      1.88 o 
   5   5   4      125.90      102.93      4.02 o 
   6   5   4      274.55      276.30      6.35 o 
   7   5   4      178.96      161.48      5.25 o 
   8   5   4       44.38       39.86      5.71 o 
   9   5   4       37.72       22.48      5.99 o 
  10   5   4        7.89       -0.61      2.06 o 
  11   5   4       20.34       12.58      9.18 o 
  12   5   4        9.24        4.05     16.20 o 
   0   6   4      156.51      176.13      7.79 o 
   1   6   4       45.20       47.61      6.20 o 
   2   6   4       15.86        5.57      4.14 o 
   3   6   4       82.56       83.19      4.62 o 
   4   6   4      159.13      153.08      9.14 o 
   5   6   4        0.37       -3.96      3.96 o 
   6   6   4       61.51       47.50      6.73 o 
   7   6   4       34.68       23.63      7.92 o 
   8   6   4       35.50        5.41     10.26 o 
   1   1   5      246.71      238.35      9.30 o 
   2   1   5     5721.68     5558.77     39.34 o 
   3   1   5       80.27       63.83      2.08 o 
   4   1   5      748.87      774.50     11.71 o 
   5   1   5     1473.92     1525.27     10.88 o 
   6   1   5      851.72      803.32      9.60 o 
   7   1   5      985.37      982.41     12.51 o 
   8   1   5     1889.27     2056.89     17.97 o 
   9   1   5      975.88      984.54     10.10 o 
  10   1   5      101.06       89.65      2.68 o 
  11   1   5       29.26       22.81      2.48 o 
  12   1   5      567.67      653.89     12.32 o 
  13   1   5        3.48        5.18      2.49 o 
  14   1   5       33.55       23.50      3.14 o 
  15   1   5       30.44       34.50      4.66 o 
  16   1   5       26.36       29.64      5.14 o 
  17   1   5       93.32      112.77      6.29 o 
   0   2   5     1365.85     1274.71     11.28 o 
   1   2   5      377.13      412.75      4.60 o 
   2   2   5     1266.96     1206.01     21.00 o 
   3   2   5       78.34       79.68      1.29 o 
   4   2   5      246.34      241.39      5.06 o 
   5   2   5     1262.19     1249.81     12.16 o 
   6   2   5     2736.68     2884.41     36.53 o 
   7   2   5     1846.06     2049.97     35.69 o 
   8   2   5        0.05        7.97      1.90 o 
   9   2   5      620.00      678.58      9.61 o 
  10   2   5      338.15      340.19      6.20 o 
  11   2   5     1049.64     1101.08     14.76 o 
  12   2   5       10.15        4.64      2.40 o 
  13   2   5        3.94       -2.88      2.88 o 
  14   2   5        0.60        0.16      2.35 o 
  15   2   5      127.88      123.59      5.11 o 
  16   2   5        0.70        0.54      2.69 o 
   1   3   5      760.53      731.57     19.51 o 
   2   3   5     1828.54     1750.12     10.93 o 
   3   3   5     1007.09      912.66     11.01 o 
   4   3   5       46.81       30.74      1.93 o 
   5   3   5        3.12        4.93      1.51 o 
   6   3   5      544.06      556.53      7.51 o 
   7   3   5      112.19      110.84      5.21 o 
   8   3   5       35.97       30.94      3.06 o 
   9   3   5      288.18      246.06      3.99 o 
  10   3   5      121.49      110.43      4.98 o 
  11   3   5        0.02       -3.37      3.37 o 
  12   3   5       51.27       47.92      6.02 o 
  13   3   5      199.08      198.84      6.50 o 
  14   3   5       44.97       45.06      5.53 o 
  15   3   5        0.02       -3.86      3.86 o 
   0   4   5        0.18        4.55      3.10 o 
   1   4   5       59.79       43.91      2.45 o 
   2   4   5       51.12       46.63      1.70 o 
   3   4   5       84.20       64.88      2.92 o 
   4   4   5       41.45       57.79      3.83 o 
   5   4   5      331.77      300.68      7.43 o 
   6   4   5      155.60      182.53      6.71 o 
   7   4   5      278.33      253.08      5.44 o 
   8   4   5       90.69       89.24      5.09 o 
   9   4   5      102.53      102.25      4.75 o 
  10   4   5       18.76       37.08      5.18 o 
  11   4   5       67.46       49.88      5.82 o 
  12   4   5       19.06        6.27      4.10 o 
  13   4   5        2.83       -0.43      1.95 o 
  14   4   5        7.44       10.61      7.77 o 
   1   5   5      409.93      458.55      6.26 o 
   2   5   5     1132.71     1212.58     17.22 o 
   3   5   5      256.97      280.07      5.91 o 
   4   5   5        0.16       -0.64      2.64 o 
   5   5   5       11.84        2.23      9.12 o 
   6   5   5      128.04      105.45      8.35 o 
   7   5   5        6.80        4.62      5.47 o 
   8   5   5       43.66       39.63      5.89 o 
   9   5   5        8.66       -2.87      2.87 o 
  10   5   5        0.12       -2.74      2.74 o 
  11   5   5        3.36       -2.57      3.14 o 
  12   5   5       78.22       86.70     16.92 o 
   0   6   5        0.75       14.13      7.85 o 
   1   6   5       12.80        2.67      4.54 o 
   2   6   5        0.03       -2.52      2.69 o 
   3   6   5        0.66       -0.17      3.21 o 
   4   6   5        3.10        0.96      3.87 o 
   5   6   5       30.68       61.72      7.33 o 
   6   6   5        0.93        2.20      8.76 o 
   7   6   5        2.01       -1.81      3.36 o 
   8   6   5        2.80        0.90      1.01 o 
   0   0   6       48.97       51.10      1.28 o 
   1   0   6     3326.77     2125.37    705.32 o 
   2   0   6     1265.43     1407.06     51.83 o 
   3   0   6     2864.88     2863.68     25.63 o 
   4   0   6     1358.25     1340.27      9.90 o 
   5   0   6      846.69      870.61      7.99 o 
   6   0   6     1432.68     1481.91     16.48 o 
   7   0   6      217.95      226.36      3.18 o 
   8   0   6      987.94     1102.06     16.91 o 
   9   0   6       35.41       24.90      4.10 o 
  10   0   6      100.51       99.46      3.39 o 
  11   0   6       29.02       32.42      3.10 o 
  12   0   6       66.74       51.26      3.42 o 
  13   0   6       95.84      108.30      4.20 o 
  14   0   6      157.49      185.07      4.40 o 
  15   0   6       52.85       45.90      4.73 o 
  16   0   6       28.66       35.36      6.04 o 
  17   0   6      147.57      189.40      8.19 o 
   1   1   6        0.80        3.81      2.06 o 
   2   1   6      920.28      873.31     10.21 o 
   3   1   6     1330.99     1319.59     13.76 o 
   4   1   6      710.15      771.13      6.12 o 
   5   1   6       22.16       28.19      1.52 o 
   6   1   6       80.93       76.60      2.03 o 
   7   1   6      485.51      517.52      7.69 o 
   8   1   6       91.03      103.52      4.19 o 
   9   1   6       97.31      100.16      2.18 o 
  10   1   6       10.71       11.38      2.13 o 
  11   1   6        2.05        7.14      2.62 o 
  12   1   6       30.54       41.06      2.85 o 
  13   1   6       23.62       22.82      3.15 o 
  14   1   6       40.67       39.39      3.67 o 
  15   1   6       32.46       58.15      4.07 o 
  16   1   6        9.49       29.06      5.22 o 
  17   1   6        0.39       10.46      6.32 o 
   0   2   6     2040.98     2007.31     45.46 o 
   1   2   6     3064.25     3054.73     18.81 o 
   2   2   6     1329.49     1413.82      9.94 o 
   3   2   6      887.61      861.28      8.12 o 
   4   2   6     1617.23     1574.95     44.20 o 
   5   2   6     2280.60     2174.55      8.35 o 
   6   2   6     1442.38     1608.40     17.30 o 
   7   2   6      165.37      139.59      2.93 o 
   8   2   6      542.27      551.23      9.99 o 
   9   2   6      518.67      498.12     12.92 o 
  10   2   6      256.38      242.94      5.27 o 
  11   2   6        7.64       17.87      3.55 o 
  12   2   6       38.52       44.37      3.66 o 
  13   2   6       43.02       27.88      3.89 o 
  14   2   6       67.68       37.41      3.90 o 
  15   2   6       22.90       25.56      5.14 o 
  16   2   6        0.09       -3.95      3.95 o 
   1   3   6     2398.41     2505.24     25.47 o 
   2   3   6     1661.15     1639.02     18.63 o 
   3   3   6     2817.10     2855.65     27.95 o 
   4   3   6      541.46      522.26      8.41 o 
   5   3   6      768.83      838.19      8.00 o 
   6   3   6      321.52      312.42      5.13 o 
   7   3   6      591.72      611.49     10.30 o 
   8   3   6        7.22        1.36      2.53 o 
   9   3   6       81.62       72.58      7.30 o 
  10   3   6        2.69       -3.76      5.23 o 
  11   3   6        3.92       -2.68      2.68 o 
  12   3   6       39.10       32.62      4.56 o 
  13   3   6        0.01       -0.67      3.40 o 
  14   3   6       29.31       20.37      5.52 o 
  15   3   6       55.27       53.62      6.13 o 
   0   4   6     1731.97     1791.18      9.30 o 
   1   4   6      337.07      318.74      3.79 o 
   2   4   6      617.86      572.98      4.66 o 
   3   4   6      366.22      386.15      7.83 o 
   4   4   6      820.83      843.23      4.90 o 
   5   4   6       38.54       54.78      7.22 o 
   6   4   6     1768.73     1743.36     24.53 o 
   7   4   6        0.07        7.41      5.96 o 
   8   4   6       94.10       82.33      5.21 o 
   9   4   6       88.44      101.80      6.53 o 
  10   4   6      565.82      589.15     30.19 o 
  11   4   6       22.66       24.87      6.47 o 
  12   4   6        0.03       -3.88      3.88 o 
  13   4   6        1.95       -1.20      2.37 o 
  14   4   6       62.31       54.37      7.70 o 
   1   5   6      266.43      278.33      6.64 o 
   2   5   6       54.24       94.45      7.19 o 
   3   5   6      149.71      155.27      7.83 o 
   4   5   6      229.10      234.15      4.62 o 
   5   5   6      140.47      129.55      5.94 o 
   6   5   6        2.18       -5.02      5.02 o 
   7   5   6       39.90       29.16      6.93 o 
   8   5   6       75.81       80.42      7.51 o 
   9   5   6       12.08       10.73      6.21 o 
  10   5   6        0.54       -0.70      6.04 o 
  11   5   6        5.72       -1.16      4.87 o 
  12   5   6       13.59       21.79     17.41 o 
   0   6   6        3.66       -0.27      8.61 o 
   1   6   6       50.52       43.37      6.74 o 
   2   6   6      147.60      138.22      5.47 o 
   3   6   6        1.02       -2.31      2.31 o 
   4   6   6        0.74        0.28      2.71 o 
   5   6   6      168.14      186.23     10.85 o 
   6   6   6      253.03      275.56      6.67 o 
   7   6   6        0.46       -1.52      3.63 o 
   8   6   6        7.36       -8.71     11.62 o 
   1   1   7     2698.07     2591.45     18.09 o 
   2   1   7     5480.64     5042.85     48.90 o 
   3   1   7      233.17      193.66      2.07 o 
   4   1   7     2661.15     2570.06     23.85 o 
   5   1   7      157.52      175.39      2.26 o 
   6   1   7     1114.29     1035.90     19.09 o 
   7   1   7      105.15      101.52      2.50 o 
   8   1   7     1232.32     1242.12     18.55 o 
   9   1   7        0.53       -1.20      1.20 o 
  10   1   7       26.54       18.51      2.15 o 
  11   1   7      862.96      970.81     15.45 o 
  12   1   7      511.94      580.66      8.96 o 
  13   1   7      103.52      137.49      3.15 o 
  14   1   7        5.85        7.68      3.92 o 
  15   1   7      420.24      471.93     13.21 o 
  16   1   7      200.23      257.43     10.76 o 
  17   1   7       66.02       65.02      6.38 o 
   0   2   7      105.15       95.02      4.76 o 
   1   2   7     2464.32     2469.74     27.07 o 
   2   2   7      706.75      684.94      6.45 o 
   3   2   7      146.52      137.68      4.35 o 
   4   2   7      163.85      184.41      2.14 o 
   5   2   7        5.56        6.67      3.15 o 
   6   2   7      946.42      987.08     20.03 o 
   7   2   7      514.12      560.21     13.12 o 
   8   2   7      179.30      210.44      5.10 o 
   9   2   7      496.31      489.05     11.36 o 
  10   2   7      140.37      131.29      6.25 o 
  11   2   7      150.09      137.69      4.53 o 
  12   2   7       47.32       48.11      3.86 o 
  13   2   7       67.28       59.80      4.28 o 
  14   2   7       18.04        0.34      2.95 o 
  15   2   7        5.54        0.91      3.88 o 
  16   2   7        1.47        2.86      4.19 o 
   1   3   7     1952.83     1959.11     16.51 o 
   2   3   7     1607.65     1536.39     17.31 o 
   3   3   7      592.87      629.84      5.53 o 
   4   3   7      476.30      444.10      7.52 o 
   5   3   7      295.15      284.63      6.89 o 
   6   3   7     1467.86     1489.95     28.07 o 
   7   3   7      143.74      153.13      6.53 o 
   8   3   7      152.50      156.92      6.24 o 
   9   3   7       53.15       64.27      9.35 o 
  10   3   7      445.39      456.18     14.95 o 
  11   3   7      231.92      215.03      5.94 o 
  12   3   7       38.71       47.15      5.29 o 
  13   3   7       15.70        9.05      5.01 o 
  14   3   7       64.56       62.81      6.02 o 
  15   3   7       41.44       42.16      6.04 o 
   0   4   7      449.67      513.73      8.87 o 
   1   4   7      204.24      195.54      2.31 o 
   2   4   7      127.18      131.40      2.26 o 
   3   4   7       69.44       59.36      3.71 o 
   4   4   7       94.57      102.43      3.24 o 
   5   4   7     1076.09     1069.73      6.99 o 
   6   4   7       95.95      159.20     14.36 o 
   7   4   7      111.75      114.41      6.17 o 
   8   4   7       11.89       11.61      4.92 o 
   9   4   7      631.66      607.50     13.28 o 
  10   4   7       22.14       43.55      7.62 o 
  11   4   7        9.58       -0.23      4.19 o 
  12   4   7       17.38        1.91      6.58 o 
  13   4   7       28.20       25.43      6.19 o 
  14   4   7       24.24       24.60     12.12 o 
   1   5   7      194.31      215.11      7.85 o 
   2   5   7      613.87      629.16      5.57 o 
   3   5   7       89.25      100.95      4.36 o 
   4   5   7        4.09        8.03      3.12 o 
   5   5   7       27.88       27.01      4.75 o 
   6   5   7      245.69      224.97      6.38 o 
   7   5   7       19.27        6.98      6.20 o 
   8   5   7       30.54       18.51      6.19 o 
   9   5   7       58.94       48.72      6.65 o 
  10   5   7       30.86       24.09      6.32 o 
  11   5   7        1.09       -2.72      4.95 o 
   0   6   7       30.18       30.67      8.07 o 
   1   6   7       34.54       41.92      5.95 o 
   2   6   7       26.61       30.09      4.63 o 
   3   6   7        0.49       -4.75      5.07 o 
   4   6   7        2.12       -1.10      4.51 o 
   5   6   7       83.42      111.12     17.53 o 
   6   6   7       55.85       93.26      6.72 o 
   7   6   7        0.15       -5.92      6.19 o 
   8   6   7        2.81       -7.25      9.65 o 
   0   0   8     6286.89     6017.98     13.85 o 
   1   0   8     1832.83     1721.34     10.02 o 
   2   0   8     4113.54     3935.34      8.27 o 
   3   0   8       32.59       36.08      7.89 o 
   4   0   8     1683.38     1757.35     12.16 o 
   5   0   8     9241.96     9358.21     25.97 o 
   6   0   8     6506.81     6858.60     12.17 o 
   7   0   8      222.45      240.97      2.51 o 
   8   0   8       33.67       24.87      1.94 o 
   9   0   8      997.81      997.27      6.97 o 
  10   0   8      124.32      148.44      3.49 o 
  11   0   8        0.60       -1.19      1.19 o 
  12   0   8        0.03       -2.87      2.87 o 
  13   0   8      188.31      180.51      4.70 o 
  14   0   8      192.21      188.64      4.47 o 
  15   0   8      288.45      351.27      7.91 o 
  16   0   8        1.55        0.25      4.07 o 
  17   0   8      117.37      126.40      8.80 o 
   1   1   8      192.76      194.97      6.59 o 
   2   1   8      400.48      404.14      3.04 o 
   3   1   8       74.07       69.79      1.20 o 
   4   1   8     1193.85     1270.20     12.84 o 
   5   1   8       20.02       22.33      1.49 o 
   6   1   8      171.83      151.90      2.46 o 
   7   1   8      483.62      479.66      5.52 o 
   8   1   8      242.79      265.19      5.13 o 
   9   1   8      149.93      148.33      2.09 o 
  10   1   8       88.18       98.21      2.21 o 
  11   1   8       92.87      107.04      3.83 o 
  12   1   8       44.12       45.58      2.85 o 
  13   1   8        3.24        1.28      1.73 o 
  14   1   8       77.57       81.85      4.52 o 
  15   1   8        7.91       32.30      4.20 o 
  16   1   8       14.35       27.38      4.54 o 
  17   1   8        4.08        7.29      8.78 o 
   0   2   8     6392.62     6248.37    304.44 o 
   1   2   8      228.36      285.45      3.33 o 
   2   2   8      669.23      666.25      5.23 o 
   3   2   8      526.31      579.33      9.07 o 
   4   2   8     1811.57     1688.62     30.24 o 
   5   2   8      980.65      976.68     18.19 o 
   6   2   8     1350.36     1395.96     19.91 o 
   7   2   8      152.22      148.74      6.99 o 
   8   2   8      192.95      191.37      4.53 o 
   9   2   8      182.51      194.62      5.32 o 
  10   2   8      517.37      535.12     15.13 o 
  11   2   8       49.79       39.25      4.59 o 
  12   2   8      156.37      163.81      4.11 o 
  13   2   8        5.78       -3.79      4.10 o 
  14   2   8       61.68       58.77      5.00 o 
  15   2   8       14.24       15.76      4.61 o 
  16   2   8       50.61       52.80      6.17 o 
   1   3   8       26.34       14.59      2.39 o 
   2   3   8       70.53       58.14      5.15 o 
   3   3   8      140.55      112.69      4.23 o 
   4   3   8      127.61      122.96      2.74 o 
   5   3   8     1029.38      983.85     15.72 o 
   6   3   8      230.47      225.29      8.40 o 
   7   3   8        1.55       -2.41      2.50 o 
   8   3   8      506.52      493.73      6.37 o 
   9   3   8     1688.87     1675.43     42.47 o 
  10   3   8      248.66      221.63      6.11 o 
  11   3   8       15.55       10.31      4.40 o 
  12   3   8      379.07      405.59     12.96 o 
  13   3   8      315.59      275.95      7.00 o 
  14   3   8      111.69       86.27      5.36 o 
  15   3   8       10.39       11.07      7.35 o 
   0   4   8      503.75      522.41     15.29 o 
   1   4   8      830.89      826.47     12.45 o 
   2   4   8      465.49      436.76      3.73 o 
   3   4   8      346.10      349.69      5.36 o 
   4   4   8      281.78      276.34      7.11 o 
   5   4   8      707.78      724.13     15.97 o 
   6   4   8      753.81      737.38      9.74 o 
   7   4   8       96.68       96.12      4.64 o 
   8   4   8       74.94       68.81      5.17 o 
   9   4   8      122.84      116.77      6.88 o 
  10   4   8       25.14       18.38      5.85 o 
  11   4   8        4.50       -3.44      5.19 o 
  12   4   8       35.13       25.22      6.16 o 
  13   4   8        2.07       -1.45      5.57 o 
  14   4   8       10.48       11.86     11.66 o 
   1   5   8        0.19       -0.26      1.44 o 
   2   5   8       62.20       84.20      4.15 o 
   3   5   8       48.01       64.17      4.17 o 
   4   5   8        4.44        9.25      4.43 o 
   5   5   8       30.33       24.65      4.65 o 
   6   5   8       12.41       15.41      6.37 o 
   7   5   8       40.67       42.71      9.61 o 
   8   5   8        0.09        2.58      7.11 o 
   9   5   8       36.09       38.10      6.92 o 
  10   5   8       32.86       31.41      7.21 o 
  11   5   8        0.01        2.01      5.87 o 
   0   6   8        3.15        0.80      6.62 o 
   1   6   8       67.44       64.26      5.97 o 
   2   6   8       14.53        0.84      2.66 o 
   3   6   8        0.70       -2.67      3.78 o 
   4   6   8        0.57       -3.77      3.77 o 
   5   6   8      107.89      117.64      5.97 o 
   6   6   8        3.72       -1.04      4.46 o 
   7   6   8        5.33       -2.78      2.78 o 
   1   1   9     3478.07     3182.88     45.25 o 
   2   1   9     4219.86     3985.60     29.47 o 
   3   1   9        2.00       -0.42      1.08 o 
   4   1   9      943.02      961.59      5.70 o 
   5   1   9     2029.91     1942.58     13.18 o 
   6   1   9      573.03      586.47      6.65 o 
   7   1   9        0.34       -1.27      1.27 o 
   8   1   9       35.12       35.54      2.86 o 
   9   1   9        5.01        9.51      1.78 o 
  10   1   9        1.08       -1.15      1.15 o 
  11   1   9      202.90      224.32      4.86 o 
  12   1   9       61.61       79.29      3.50 o 
  13   1   9       95.38      106.59      3.95 o 
  14   1   9       52.95       55.10      4.57 o 
  15   1   9       86.64       96.16      5.52 o 
  16   1   9        7.48       15.91      4.70 o 
   0   2   9     4208.95     4464.72     16.71 o 
   1   2   9     4980.04     5439.98     26.45 o 
   2   2   9      175.82      188.93      2.17 o 
   3   2   9     1290.83     1437.16     10.03 o 
   4   2   9      321.23      333.75      5.14 o 
   5   2   9     1695.30     1805.52     22.93 o 
   6   2   9       15.57        1.42      3.46 o 
   7   2   9      214.55      194.35      3.44 o 
   8   2   9      458.09      479.48      5.37 o 
   9   2   9        0.02       -0.32      2.57 o 
  10   2   9      282.34      266.85      4.61 o 
  11   2   9      146.84      139.37      6.57 o 
  12   2   9      309.54      350.96      7.66 o 
  13   2   9       90.43       82.20      5.77 o 
  14   2   9       35.88       30.53      5.24 o 
  15   2   9        7.68        8.79      5.69 o 
  16   2   9       22.04       27.79      6.94 o 
   1   3   9      330.12      312.48      5.85 o 
   2   3   9     2188.86     2046.66     13.30 o 
   3   3   9      641.28      617.22      3.37 o 
   4   3   9     1239.48     1203.62     21.27 o 
   5   3   9       19.14       32.30      2.78 o 
   6   3   9     1267.38     1274.39     20.31 o 
   7   3   9      295.84      293.17      7.35 o 
   8   3   9      473.89      475.04      6.39 o 
   9   3   9        5.43       47.29      3.73 o 
  10   3   9      230.17      251.90      4.74 o 
  11   3   9       66.21       63.45      4.42 o 
  12   3   9        3.82       27.53      6.11 o 
  13   3   9        1.37        8.53      4.29 o 
  14   3   9        2.64        0.48      3.78 o 
  15   3   9       11.16       12.70      8.21 o 
   0   4   9      658.91      739.57      8.34 o 
   1   4   9      679.17      718.90      7.29 o 
   2   4   9        0.00       -1.46      1.46 o 
   3   4   9      242.09      255.80      3.84 o 
   4   4   9      224.91      240.43      3.25 o 
   5   4   9      227.63      229.54      5.89 o 
   6   4   9       52.04       59.56      5.37 o 
   7   4   9       32.85       22.45      4.85 o 
   8   4   9        0.01       -3.17      3.17 o 
   9   4   9       14.57       12.33      6.45 o 
  10   4   9       91.27       86.09      5.96 o 
  11   4   9        0.09        0.26      1.79 o 
  12   4   9        5.06       11.98      6.55 o 
  13   4   9       39.11       44.41      7.16 o 
   1   5   9      191.46      169.63      3.57 o 
   2   5   9       89.19       88.54      4.80 o 
   3   5   9      618.89      683.57     12.91 o 
   4   5   9      342.34      361.51      6.85 o 
   5   5   9       15.16       12.67      5.01 o 
   6   5   9        9.97        6.94      6.17 o 
   7   5   9      316.29      343.58     11.34 o 
   8   5   9       59.27       76.22      7.86 o 
   9   5   9       40.56       39.44      8.07 o 
  10   5   9       41.60       52.39      7.25 o 
  11   5   9       44.25       38.93      8.34 o 
   0   6   9        0.21       -3.39      5.20 o 
   1   6   9        8.55       -0.37      2.38 o 
   2   6   9        0.25       -3.04      3.04 o 
   3   6   9       35.98       40.75      5.02 o 
   4   6   9        5.15       -3.96      3.96 o 
   5   6   9        0.55       -4.43      4.58 o 
   6   6   9        2.02       -2.42      2.42 o 
   7   6   9       32.51       26.45     12.97 o 
   0   0  10     1826.89     1801.10      8.50 o 
   1   0  10     7818.47     7484.75     87.34 o 
   2   0  10      808.83      741.81     99.59 o 
   3   0  10      349.40      307.99      3.57 o 
   4   0  10      496.92      658.55      8.16 o 
   5   0  10     6790.17     6916.26     25.83 o 
   6   0  10     2289.63     2313.96     15.94 o 
   7   0  10      271.66      286.57      4.69 o 
   8   0  10       36.56       49.79      2.48 o 
   9   0  10     3048.89     3036.64     16.75 o 
  10   0  10     1037.66     1129.24     10.47 o 
  11   0  10      129.76      126.32      4.42 o 
  12   0  10      155.04      152.67      9.13 o 
  13   0  10      837.78      873.45     14.32 o 
  14   0  10      230.01      248.87      6.33 o 
  15   0  10       16.50       10.08      5.87 o 
  16   0  10       50.27       48.85      6.62 o 
  17   0  10       47.46       51.85     16.70 o 
   1   1  10      105.97      106.63      1.94 o 
   2   1  10     6553.91     6588.99     66.53 o 
   3   1  10       16.70       25.27      1.86 o 
   4   1  10      201.04      187.01      2.15 o 
   5   1  10       76.71       88.77      3.77 o 
   6   1  10        0.00        0.01      1.14 o 
   7   1  10      325.38      334.48      5.88 o 
   8   1  10      346.94      329.01      5.78 o 
   9   1  10       90.91       93.08      2.32 o 
  10   1  10      259.21      269.32      4.22 o 
  11   1  10      431.08      457.78      8.75 o 
  12   1  10      212.77      215.23      6.42 o 
  13   1  10        5.39       -0.66      1.73 o 
  14   1  10       56.66       61.54      4.61 o 
  15   1  10      175.58      175.51      6.13 o 
  16   1  10       48.41       46.83      4.71 o 
   0   2  10     1081.22      997.33     33.60 o 
   1   2  10     5531.31     5312.70     33.95 o 
   2   2  10        0.41        1.41      2.79 o 
   3   2  10     3606.38     3796.83     33.72 o 
   4   2  10      593.71      577.54      7.11 o 
   5   2  10     1594.61     1456.39     19.77 o 
   6   2  10       89.24       79.23      3.08 o 
   7   2  10      148.09      163.56      2.80 o 
   8   2  10        1.74        2.47      3.28 o 
   9   2  10      673.66      645.27     22.58 o 
  10   2  10      194.31      207.64      3.87 o 
  11   2  10       12.37       16.67      3.47 o 
  12   2  10       69.86       80.85      7.46 o 
  13   2  10      159.73      191.58      6.97 o 
  14   2  10       51.13       70.72      7.31 o 
  15   2  10       14.85        9.15      5.76 o 
  16   2  10       15.56       22.86      7.11 o 
   1   3  10       67.86       66.05      2.44 o 
   2   3  10      601.90      614.09     12.13 o 
   3   3  10      162.70      182.64      6.72 o 
   4   3  10      879.94      908.63     11.14 o 
   5   3  10      415.53      380.75     12.24 o 
   6   3  10      488.47      445.79      9.87 o 
   7   3  10       44.89       53.81      3.80 o 
   8   3  10      759.47      791.87     18.71 o 
   9   3  10      584.14      595.04     13.07 o 
  10   3  10      504.15      483.70     15.85 o 
  11   3  10       73.44       63.60      4.08 o 
  12   3  10      195.34      166.43      4.93 o 
  13   3  10      147.24      131.09      5.59 o 
  14   3  10       36.29       23.43      6.08 o 
  15   3  10       21.80       18.67      8.53 o 
   0   4  10      874.59      871.10     24.27 o 
   1   4  10      754.11      754.57      8.37 o 
   2   4  10       21.71       21.05      2.77 o 
   3   4  10      358.86      374.52     10.38 o 
   4   4  10      233.05      212.66      3.24 o 
   5   4  10      458.25      464.83      7.20 o 
   6   4  10       21.42       16.13      3.61 o 
   7   4  10        0.20       -2.70      2.70 o 
   8   4  10        1.16       -4.23      4.23 o 
   9   4  10      269.74      260.52      6.70 o 
  10   4  10       32.60       27.43      4.89 o 
  11   4  10       46.19       37.13      5.30 o 
  12   4  10       41.91       44.22      5.96 o 
  13   4  10      115.66      119.61      7.39 o 
   1   5  10       39.22       30.77      2.93 o 
   2   5  10        1.13       -3.54      3.54 o 
   3   5  10       59.18       54.86      4.58 o 
   4   5  10        8.91       13.30      4.66 o 
   5   5  10       18.08        9.05      4.72 o 
   6   5  10       31.44       21.56      6.20 o 
   7   5  10      200.55      201.38      6.87 o 
   8   5  10        5.95       13.58      8.07 o 
   9   5  10        0.18       12.53      8.14 o 
  10   5  10       12.82       15.35      7.37 o 
  11   5  10       54.90       43.28     15.06 o 
   0   6  10      291.61      330.72      9.54 o 
   1   6  10        1.55       -5.14      5.14 o 
   2   6  10       18.18        8.37      5.64 o 
   3   6  10        4.85        3.68      3.30 o 
   4   6  10       85.19       82.20      8.06 o 
   5   6  10        5.06       -3.60      3.60 o 
   6   6  10       37.00       18.96      8.20 o 
   1   1  11       99.37       86.92      2.07 o 
   2   1  11     2995.48     3062.59      6.49 o 
   3   1  11    10332.69    10697.05     35.43 o 
   4   1  11     1219.57     1258.74     15.72 o 
   5   1  11      992.77     1008.86      7.04 o 
   6   1  11     1129.89     1135.49      8.43 o 
   7   1  11     2578.11     2613.00     32.07 o 
   8   1  11       90.55       87.82      2.21 o 
   9   1  11      105.45      106.18      2.48 o 
  10   1  11      473.99      479.07      8.37 o 
  11   1  11       51.32       58.67      7.07 o 
  12   1  11       20.46       22.43      3.50 o 
  13   1  11       44.17       40.15      4.06 o 
  14   1  11      102.72      121.09     12.93 o 
  15   1  11       99.12       99.95      5.97 o 
  16   1  11        6.58        4.11      4.32 o 
   0   2  11      313.17      343.29      4.21 o 
   1   2  11       28.73       29.65      2.47 o 
   2   2  11       35.93       41.76      1.81 o 
   3   2  11       10.74        7.84      2.14 o 
   4   2  11       57.93       52.13      4.38 o 
   5   2  11      178.65      180.58      6.48 o 
   6   2  11      150.06      152.13      4.61 o 
   7   2  11       26.16       19.87      2.41 o 
   8   2  11      563.91      530.81     12.36 o 
   9   2  11      463.31      479.05     17.63 o 
  10   2  11      153.12      159.18      5.71 o 
  11   2  11       20.10       32.73      3.55 o 
  12   2  11      265.04      257.48      6.56 o 
  13   2  11      201.64      231.42     13.84 o 
  14   2  11       21.80       27.62      6.10 o 
  15   2  11        0.01        8.86     10.17 o 
  16   2  11       50.80       48.68     11.56 o 
   1   3  11      127.71      105.10      2.20 o 
   2   3  11      306.97      312.47      4.77 o 
   3   3  11     1381.65     1380.45     10.24 o 
   4   3  11      185.25      172.84      6.19 o 
   5   3  11      265.93      208.35      4.99 o 
   6   3  11      329.37      296.59      8.09 o 
   7   3  11     1277.19     1298.16     23.12 o 
   8   3  11       99.74      100.71      4.24 o 
   9   3  11      519.66      476.00     14.19 o 
  10   3  11      112.86      113.17      4.77 o 
  11   3  11      129.33      125.13      4.16 o 
  12   3  11        6.89        3.89      3.08 o 
  13   3  11       31.20       22.95      5.73 o 
  14   3  11        1.04       -2.18      3.80 o 
  15   3  11        5.52       10.74      8.92 o 
   0   4  11      240.54      220.50      4.14 o 
   1   4  11       45.80       68.97      7.55 o 
   2   4  11        0.73       -2.10      2.10 o 
   3   4  11        3.17       -1.93      3.55 o 
   4   4  11       18.40       15.94      3.68 o 
   5   4  11      144.82      145.01      3.37 o 
   6   4  11       28.74       22.34      3.58 o 
   7   4  11       52.84       31.17      4.87 o 
   8   4  11       66.89       59.18      5.59 o 
   9   4  11       21.23       20.50      5.66 o 
  10   4  11       34.60       22.85      4.93 o 
  11   4  11       33.65       23.88      5.51 o 
  12   4  11      111.83      117.59      5.88 o 
  13   4  11       91.45       96.01      7.51 o 
   1   5  11        9.71       -1.08      1.08 o 
   2   5  11        5.03       -2.35      2.35 o 
   3   5  11       37.16       26.67      4.81 o 
   4   5  11        0.64       -3.01      3.01 o 
   5   5  11      109.15      100.74      6.54 o 
   6   5  11       32.22       24.43      5.16 o 
   7   5  11        7.67       16.03      9.05 o 
   8   5  11        0.07       -4.73      4.73 o 
   9   5  11      117.87      127.25      8.02 o 
  10   5  11        4.29        4.35      8.66 o 
  11   5  11       39.24       48.79      9.33 o 
   0   6  11      128.98      156.50      8.40 o 
   1   6  11       55.06       47.76      5.91 o 
   2   6  11        3.90        0.42      1.30 o 
   3   6  11       23.12        6.88      5.18 o 
   4   6  11       80.96       91.49      6.56 o 
   5   6  11       19.81       15.74      7.19 o 
   6   6  11       22.00        9.10      5.51 o 
   0   0  12    17511.75    17397.84     29.88 o 
   1   0  12      233.27      210.03      8.55 o 
   2   0  12      136.53      128.49     13.54 o 
   3   0  12     4099.90     3891.01    236.75 o 
   4   0  12     5102.34     5378.70     70.81 o 
   5   0  12      888.79     1029.32      6.60 o 
   6   0  12       30.96       54.89      2.07 o 
   7   0  12      156.49      137.37      3.25 o 
   8   0  12      189.97      182.09      4.09 o 
   9   0  12        0.42       -0.63      3.69 o 
  10   0  12       43.40       38.46      4.68 o 
  11   0  12       15.53        9.59      5.22 o 
  12   0  12       64.61       68.58      7.11 o 
  13   0  12       13.28        0.37      5.73 o 
  14   0  12       20.56       13.96      7.79 o 
  15   0  12        0.02       -5.51      5.51 o 
  16   0  12       25.19       14.80      7.98 o 
   1   1  12     2178.09     2366.97     18.52 o 
   2   1  12     1116.91     1157.31      6.71 o 
   3   1  12       15.68       28.45      2.46 o 
   4   1  12      363.24      354.98      2.70 o 
   5   1  12     2117.71     2240.36      7.18 o 
   6   1  12       48.65       51.68      2.11 o 
   7   1  12      332.89      326.02      6.98 o 
   8   1  12      224.68      200.44      3.99 o 
   9   1  12      688.63      656.31     12.91 o 
  10   1  12      142.69      138.04      4.62 o 
  11   1  12      159.26      135.19      7.56 o 
  12   1  12       59.76       46.15      4.24 o 
  13   1  12       92.09       85.97      6.86 o 
  14   1  12        0.98        1.96      4.32 o 
  15   1  12       14.79        5.01      5.09 o 
  16   1  12        3.63       -2.22      2.22 o 
   0   2  12      738.69      642.29      5.40 o 
   1   2  12     5720.98     6012.93    135.70 o 
   2   2  12        3.25        2.51      1.14 o 
   3   2  12     2547.26     2531.40     41.51 o 
   4   2  12      255.90      210.05      3.58 o 
   5   2  12     2161.96     2231.20      9.62 o 
   6   2  12        0.66       -0.55      1.51 o 
   7   2  12      156.60      140.87      3.57 o 
   8   2  12       27.57       49.56      3.32 o 
   9   2  12     1256.36     1359.18     20.92 o 
  10   2  12       33.00       40.98      3.79 o 
  11   2  12      814.10      873.04     23.61 o 
  12   2  12       29.51       60.55      4.88 o 
  13   2  12      518.56      576.42     28.12 o 
  14   2  12       15.37       27.90      6.00 o 
  15   2  12      120.57      130.16      8.90 o 
   1   3  12       77.60       69.33      4.53 o 
   2   3  12      609.15      682.24      5.50 o 
   3   3  12        0.05       13.37      1.94 o 
   4   3  12        1.36        0.66      2.37 o 
   5   3  12      422.48      387.29     11.08 o 
   6   3  12      156.38      143.36      4.73 o 
   7   3  12      148.77      190.00      3.52 o 
   8   3  12        0.05       -1.75      2.11 o 
   9   3  12      427.03      426.42      8.78 o 
  10   3  12      198.99      187.88      5.17 o 
  11   3  12       48.62       45.62      4.22 o 
  12   3  12        0.01       -3.32      3.32 o 
  13   3  12       21.67       19.10      5.86 o 
  14   3  12        1.86       -5.96      5.96 o 
   0   4  12       18.30       36.87      3.81 o 
   1   4  12      744.94      761.37      9.52 o 
   2   4  12        5.33        0.89      1.76 o 
   3   4  12      664.35      692.85      5.04 o 
   4   4  12       59.19       50.16      6.40 o 
   5   4  12       51.51       43.67      3.08 o 
   6   4  12       24.90        6.77      5.54 o 
   7   4  12       10.95       -0.87      3.72 o 
   8   4  12       53.50       48.84      4.32 o 
   9   4  12        3.11       -1.16      1.16 o 
  10   4  12        8.70        2.94      2.58 o 
  11   4  12        0.32       -0.09      4.36 o 
  12   4  12        0.11       26.25      6.02 o 
  13   4  12       16.60       27.16      8.25 o 
   1   5  12        2.68       -1.61      1.61 o 
   2   5  12        7.22       -0.71      4.90 o 
   3   5  12        6.85        2.31      3.88 o 
   4   5  12        0.25       -4.53      4.53 o 
   5   5  12       45.03       46.01      6.08 o 
   6   5  12       36.33       28.53      6.43 o 
   7   5  12       17.03       10.61      6.75 o 
   8   5  12        2.38       -5.13      5.13 o 
   9   5  12       69.89       71.04      7.64 o 
  10   5  12        4.91       -2.20      7.01 o 
   0   6  12       14.25       27.95      9.25 o 
   1   6  12       17.03       14.19      6.31 o 
   2   6  12        6.22        6.49      6.05 o 
   3   6  12        5.41       -0.83      3.27 o 
   4   6  12        0.01        4.54      4.91 o 
   5   6  12       34.25       34.31      7.53 o 
   6   6  12       21.60       22.30     18.55 o 
   1   1  13      856.39      896.79     11.55 o 
   2   1  13     1751.88     1874.79     11.13 o 
   3   1  13     1403.40     1319.42     12.99 o 
   4   1  13        5.60       -0.45      2.84 o 
   5   1  13      416.22      425.96      5.42 o 
   6   1  13      182.25      198.17      2.73 o 
   7   1  13      986.63      919.44      6.96 o 
   8   1  13       19.13       21.73      2.13 o 
   9   1  13        0.63       -1.05      1.05 o 
  10   1  13       91.90       78.38      2.91 o 
  11   1  13      186.23      209.46      7.57 o 
  12   1  13        6.48        0.28      0.54 o 
  13   1  13       66.54       63.32      5.98 o 
  14   1  13       56.20       62.43      9.67 o 
  15   1  13        1.71        1.04      2.81 o 
  16   1  13        9.99        8.62      9.39 o 
   0   2  13     3122.03     3387.22     53.53 o 
   1   2  13      273.56      264.82      5.38 o 
   2   2  13       17.67       15.93      2.63 o 
   3   2  13      326.69      362.89      4.10 o 
   4   2  13        7.06        4.97      1.83 o 
   5   2  13     1278.06     1252.23     16.77 o 
   6   2  13        5.95        2.63      2.04 o 
   7   2  13      107.41       93.26      2.75 o 
   8   2  13     1943.32     1981.43     11.79 o 
   9   2  13      288.56      338.62      8.05 o 
  10   2  13        2.05       -1.06      1.06 o 
  11   2  13       14.02       30.54      4.02 o 
  12   2  13      892.02      900.43     39.35 o 
  13   2  13       12.45       29.74      5.67 o 
  14   2  13        0.01        1.96      3.69 o 
  15   2  13       15.42       24.24      7.29 o 
   1   3  13      285.50      273.48      6.44 o 
   2   3  13       27.56       29.53      4.82 o 
   3   3  13     1502.01     1437.56     15.37 o 
   4   3  13      135.40      143.98      2.62 o 
   5   3  13       33.26       35.17      2.44 o 
   6   3  13      137.73      123.24      3.18 o 
   7   3  13     1411.92     1364.98     11.53 o 
   8   3  13       29.17       31.88      3.08 o 
   9   3  13       47.36       49.13      3.49 o 
  10   3  13       61.13       54.83      3.83 o 
  11   3  13      196.43      191.02      7.88 o 
  12   3  13        4.52       -2.28      2.35 o 
  13   3  13        7.10        0.62      3.87 o 
  14   3  13        0.28       -2.89      8.56 o 
   0   4  13     1506.28     1433.45     34.64 o 
   1   4  13        2.36       15.07      3.48 o 
   2   4  13        2.41        5.69      3.54 o 
   3   4  13       62.19       85.73      4.47 o 
   4   4  13      223.69      256.71      4.00 o 
   5   4  13       22.37       24.85      3.34 o 
   6   4  13        3.15        4.14      3.81 o 
   7   4  13       51.47       37.79      3.77 o 
   8   4  13      139.90      123.16      4.50 o 
   9   4  13       19.80       23.77      4.81 o 
  10   4  13        0.95       -0.49      2.99 o 
  11   4  13        0.02        1.42      2.11 o 
  12   4  13      178.62      184.34      6.74 o 
  13   4  13       19.54       30.44      7.03 o 
   1   5  13        4.18        3.59      1.77 o 
   2   5  13      469.97      432.16      5.68 o 
   3   5  13      166.66      172.26      7.03 o 
   4   5  13        0.76       -3.72      3.72 o 
   5   5  13        3.11       -4.13      4.13 o 
   6   5  13       35.56       23.97      6.72 o 
   7   5  13      124.06      131.06      8.35 o 
   8   5  13       30.12       24.10      7.39 o 
   9   5  13       11.81       17.75      8.17 o 
  10   5  13        1.47       -6.33      6.33 o 
   0   6  13      118.31      130.76     12.18 o 
   1   6  13        8.18        4.48      6.27 o 
   2   6  13        9.88        8.02      6.06 o 
   3   6  13       19.44       26.36      6.30 o 
   4   6  13       66.48       78.23      6.42 o 
   5   6  13        0.24       -2.58     11.58 o 
   6   6  13       36.30       42.39     19.60 o 
   0   0  14     1060.84     1148.98      8.35 o 
   1   0  14     3350.77     3249.74     78.89 o 
   2   0  14      588.16      501.34     40.79 o 
   3   0  14      885.96     1021.39     55.65 o 
   4   0  14      331.30      359.47     17.77 o 
   5   0  14     9146.33     9246.26    156.83 o 
   6   0  14     1187.57     1248.29     10.71 o 
   7   0  14      352.21      363.38     11.57 o 
   8   0  14     1787.86     1856.41    102.06 o 
   9   0  14     2129.47     2092.70     50.99 o 
  10   0  14       72.96       77.61      5.07 o 
  11   0  14        3.28        3.16      8.08 o 
  12   0  14      525.74      567.01     45.45 o 
  13   0  14      209.32      189.20     22.69 o 
  14   0  14        6.30        0.89      1.43 o 
  15   0  14       11.80       -0.13      2.62 o 
  16   0  14       47.76       35.94     17.72 o 
   1   1  14        6.44       66.00     14.62 o 
   2   1  14     4314.71     4999.95     14.31 o 
   3   1  14       10.93       16.11      1.59 o 
   4   1  14      142.50      135.28      3.00 o 
   5   1  14       29.52       33.45      3.19 o 
   6   1  14      622.77      645.49      6.42 o 
   7   1  14       47.33       47.45      2.69 o 
   8   1  14        5.44       -1.15      1.15 o 
   9   1  14      170.45      165.85      5.65 o 
  10   1  14        7.47        1.36      2.74 o 
  11   1  14      174.29      192.07      7.05 o 
  12   1  14       80.42       84.54      4.52 o 
  13   1  14       44.01       41.99      4.85 o 
  14   1  14       14.31       20.99      5.62 o 
  15   1  14       90.34      111.75     11.30 o 
  16   1  14       23.75       22.14     12.58 o 
   0   2  14       14.32       33.73      4.67 o 
   1   2  14     1468.11     1421.10     12.40 o 
   2   2  14        4.35        1.75      1.42 o 
   3   2  14      570.38      506.57      3.35 o 
   4   2  14      194.94      155.71      2.69 o 
   5   2  14     1196.67     1201.36     24.68 o 
   6   2  14        0.11       -0.13      1.00 o 
   7   2  14      367.13      356.30      4.40 o 
   8   2  14      531.93      555.36      9.28 o 
   9   2  14      138.79      135.59      3.45 o 
  10   2  14       10.53       -0.16      1.08 o 
  11   2  14      186.16      188.17      6.82 o 
  12   2  14       54.28       80.78      6.26 o 
  13   2  14        1.95       -2.33      2.33 o 
  14   2  14        0.62       -3.73      3.73 o 
  15   2  14       17.46       11.08      9.44 o 
   1   3  14      427.81      411.38      6.01 o 
   2   3  14       23.33       17.31      2.63 o 
   3   3  14       34.35       43.30      5.02 o 
   4   3  14      664.66      667.17      6.48 o 
   5   3  14      121.70      103.96      2.97 o 
   6   3  14        1.00       -1.88      1.88 o 
   7   3  14       62.22       69.19      4.81 o 
   8   3  14      352.42      371.86      9.56 o 
   9   3  14       37.84       27.73      3.38 o 
  10   3  14        9.57        7.39      3.21 o 
  11   3  14       77.63       87.28      5.42 o 
  12   3  14       16.01        3.84      2.58 o 
  13   3  14       12.11       10.10      5.81 o 
  14   3  14        3.65        2.96      5.97 o 
   0   4  14        7.43       49.67     11.59 o 
   1   4  14      667.99      685.22     16.23 o 
   2   4  14      303.77      300.22      5.98 o 
   3   4  14      478.47      496.39      7.23 o 
   4   4  14       13.42       27.38      3.63 o 
   5   4  14      419.23      427.58      7.87 o 
   6   4  14      598.73      623.69     12.88 o 
   7   4  14       34.96       38.41      3.72 o 
   8   4  14        0.08        0.58      3.86 o 
   9   4  14      223.74      222.56      5.38 o 
  10   4  14       18.82       19.70      5.12 o 
  11   4  14       66.09       58.28      5.46 o 
  12   4  14       59.79       64.86      6.08 o 
   1   5  14        0.05        4.20      3.24 o 
   2   5  14       22.85       29.31      4.08 o 
   3   5  14       30.14       49.89      6.65 o 
   4   5  14        0.34       -3.53      3.53 o 
   5   5  14       24.95       15.21      6.84 o 
   6   5  14       12.05       11.35      8.10 o 
   7   5  14      127.36      164.13      8.87 o 
   8   5  14        3.45       10.93      7.64 o 
   9   5  14       30.91       26.21      8.82 o 
   0   6  14       70.36       70.13      9.15 o 
   1   6  14       35.49       39.49      6.38 o 
   2   6  14       34.13       34.60      7.18 o 
   3   6  14      108.29      126.77      6.43 o 
   4   6  14       34.95       36.34      6.72 o 
   5   6  14        0.03       -4.85     31.70 o 
   1   1  15     5049.69     4981.55     10.53 o 
   2   1  15     1011.88      967.32     24.10 o 
   3   1  15     1407.57     1348.90      8.59 o 
   4   1  15       26.44       40.89      2.17 o 
   5   1  15     1231.29     1175.29     14.65 o 
   6   1  15        7.15       -2.29      2.33 o 
   7   1  15      355.15      350.31     10.48 o 
   8   1  15       15.61        9.26      2.76 o 
   9   1  15        5.64       -1.83      1.83 o 
  10   1  15       44.09       42.19      3.37 o 
  11   1  15      484.99      542.51      6.40 o 
  12   1  15        4.48        8.49      4.28 o 
  13   1  15       15.14        4.32      4.10 o 
  14   1  15      178.28      205.95      9.73 o 
  15   1  15      198.71      246.80     14.89 o 
   0   2  15       26.79       48.58      3.07 o 
   1   2  15       33.78       35.63      1.54 o 
   2   2  15        1.28        2.45      1.46 o 
   3   2  15      481.98      461.80      9.06 o 
   4   2  15       79.75       85.33      2.59 o 
   5   2  15       38.08       43.25      2.38 o 
   6   2  15       52.95       44.77      3.15 o 
   7   2  15     1167.26     1160.80     36.14 o 
   8   2  15       33.15       24.68      3.24 o 
   9   2  15        0.23       -1.68      1.68 o 
  10   2  15       42.91       37.23      3.50 o 
  11   2  15      263.28      268.17      5.26 o 
  12   2  15       16.36        1.67      2.52 o 
  13   2  15        5.80       -2.95      2.95 o 
  14   2  15        4.06       -3.23      3.78 o 
  15   2  15        1.76        0.14      2.43 o 
   1   3  15      374.29      361.13      5.18 o 
   2   3  15       33.85       43.92      3.94 o 
   3   3  15      260.53      274.10      5.68 o 
   4   3  15      327.75      348.67      5.61 o 
   5   3  15       37.70       43.65      3.37 o 
   6   3  15      261.73      261.00      7.16 o 
   7   3  15      159.37      172.39      4.15 o 
   8   3  15       24.68       28.90      3.55 o 
   9   3  15       17.09       28.20      3.80 o 
  10   3  15       68.59       59.10      4.98 o 
  11   3  15      113.05      128.14      4.17 o 
  12   3  15       28.29       24.07      4.61 o 
  13   3  15        0.23        9.51      8.37 o 
  14   3  15        4.78        5.83     10.60 o 
   0   4  15        2.72       12.20      4.21 o 
   1   4  15      223.87      216.43      4.09 o 
   2   4  15       38.96       44.19      3.54 o 
   3   4  15      415.68      439.72     11.79 o 
   4   4  15      123.35      125.75      3.73 o 
   5   4  15      145.53      166.23      5.81 o 
   6   4  15       56.95       80.32      5.23 o 
   7   4  15      316.09      328.73      4.99 o 
   8   4  15      207.81      202.07      4.72 o 
   9   4  15        2.67       11.09      4.79 o 
  10   4  15        0.50       -0.78      2.07 o 
  11   4  15        9.10        0.85      2.89 o 
  12   4  15       14.21       13.56      6.60 o 
   1   5  15      127.66      130.59      3.40 o 
   2   5  15       44.92       61.06      4.35 o 
   3   5  15      322.67      361.12      4.92 o 
   4   5  15       52.98       66.25      5.78 o 
   5   5  15        0.36       -4.42      4.42 o 
   6   5  15        3.57        2.04      6.44 o 
   7   5  15      302.09      357.08      7.96 o 
   8   5  15        4.60       10.76      7.81 o 
   9   5  15       50.55       46.32     10.24 o 
   0   6  15        3.30        4.85     10.29 o 
   1   6  15       35.86       47.48      6.85 o 
   2   6  15        4.06        1.67      6.73 o 
   3   6  15       19.76       21.55      5.71 o 
   4   6  15       24.23       43.42      8.84 o 
   5   6  15       16.68       79.70     33.12 o 
   0   0  16      579.20      633.93      6.88 o 
   1   0  16     1419.21     1424.86     26.89 o 
   2   0  16      460.07      410.90     41.13 o 
   3   0  16     1657.49     1700.24     50.31 o 
   4   0  16      163.47      154.59      6.89 o 
   5   0  16     1152.99     1327.74    106.21 o 
   6   0  16      151.75      153.19      3.12 o 
   7   0  16      536.75      584.96      9.50 o 
   8   0  16       56.61       53.17      7.79 o 
   9   0  16      175.70      196.14     15.64 o 
  10   0  16       18.12       13.39      5.03 o 
  11   0  16        0.09       -3.38      3.38 o 
  12   0  16      124.43      120.38     11.13 o 
  13   0  16       14.50        7.54      7.11 o 
  14   0  16        3.90       -3.70      5.49 o 
  15   0  16       41.94       41.52      8.84 o 
   1   1  16      118.78      197.80     15.19 o 
   2   1  16       98.15      121.96      2.45 o 
   3   1  16      588.88      603.78      4.92 o 
   4   1  16        6.85        4.15      1.99 o 
   5   1  16      119.64      119.68      2.33 o 
   6   1  16        2.02       -0.28      1.18 o 
   7   1  16       34.61       43.18      3.09 o 
   8   1  16       15.52       14.24      2.78 o 
   9   1  16       77.76       61.13      3.47 o 
  10   1  16       43.14       45.54      5.74 o 
  11   1  16       77.85      104.86      5.04 o 
  12   1  16       46.76       46.18      4.10 o 
  13   1  16        7.36       -0.58      3.63 o 
  14   1  16       81.59      100.86      5.94 o 
  15   1  16       58.55       55.19     13.14 o 
   0   2  16      533.22      582.41     27.99 o 
   1   2  16        0.93       -0.71      0.71 o 
   2   2  16      168.84      158.20      3.38 o 
   3   2  16       30.26       34.57      3.73 o 
   4   2  16      111.50      118.03      6.68 o 
   5   2  16      289.05      251.06      8.68 o 
   6   2  16      126.81      117.99      3.86 o 
   7   2  16        4.14       -1.10      1.92 o 
   8   2  16       27.64       14.04      3.52 o 
   9   2  16      120.89      108.84      3.74 o 
  10   2  16        8.19       -0.62      1.37 o 
  11   2  16        0.05       -1.63      3.05 o 
  12   2  16       68.43       59.01     10.67 o 
  13   2  16        8.27       -0.67      2.09 o 
  14   2  16        0.24       -4.40      4.40 o 
   1   3  16       10.24       22.55      5.12 o 
   2   3  16      350.97      347.77     13.84 o 
   3   3  16      670.30      722.76      6.12 o 
   4   3  16     1066.35     1050.95     24.30 o 
   5   3  16     1000.37     1000.45     19.37 o 
   6   3  16      439.55      406.51     14.38 o 
   7   3  16      279.14      302.67      9.85 o 
   8   3  16      498.00      510.46     10.02 o 
   9   3  16      694.14      723.86     28.88 o 
  10   3  16      165.73      171.24      6.76 o 
  11   3  16        8.50       15.70      4.15 o 
  12   3  16       69.88       62.85      5.13 o 
  13   3  16      112.53      111.38      7.38 o 
   0   4  16      177.33      220.05     18.68 o 
   1   4  16      342.32      335.30      5.86 o 
   2   4  16        1.84        2.24      3.06 o 
   3   4  16       35.53       45.22      3.81 o 
   4   4  16       14.36       30.98      4.15 o 
   5   4  16      596.07      602.38     13.47 o 
   6   4  16        1.22       10.83      4.87 o 
   7   4  16       32.21       38.05      4.50 o 
   8   4  16       51.65       55.70      5.78 o 
   9   4  16      101.13       92.21      4.98 o 
  10   4  16        0.05       -5.73      5.73 o 
  11   4  16       18.55        3.50      4.34 o 
  12   4  16       20.24       14.69      6.92 o 
   1   5  16       30.40       59.27      3.89 o 
   2   5  16      200.76      223.83      5.07 o 
   3   5  16       23.15       43.51      5.04 o 
   4   5  16       80.53       64.64      5.73 o 
   5   5  16        0.98        1.01      5.13 o 
   6   5  16        0.81        1.98     10.31 o 
   7   5  16        5.75       21.96      8.04 o 
   8   5  16        2.92       -5.35      5.42 o 
   9   5  16        0.03       -3.60    267.01 o 
   0   6  16       22.79       24.64     10.00 o 
   1   6  16      109.70      133.13      7.27 o 
   2   6  16        5.49       11.20      6.68 o 
   3   6  16        0.94       17.34     10.08 o 
   4   6  16       27.83       60.13     16.45 o 
   1   1  17       71.26       66.33      1.70 o 
   2   1  17      232.02      241.81      5.23 o 
   3   1  17      587.05      538.04      5.04 o 
   4   1  17      212.50      216.28      7.41 o 
   5   1  17      254.46      207.50      3.04 o 
   6   1  17       48.77       49.08      2.36 o 
   7   1  17     1696.70     1604.78     29.84 o 
   8   1  17       66.07       62.60      3.97 o 
   9   1  17      214.40      187.81     10.06 o 
  10   1  17       58.34       66.54      5.18 o 
  11   1  17      786.29      772.00     27.00 o 
  12   1  17       26.93       16.83      5.52 o 
  13   1  17       17.05        3.06      2.60 o 
  14   1  17        1.33       -1.96      4.55 o 
  15   1  17      113.20      108.35     13.07 o 
   0   2  17      786.00      862.71     23.76 o 
   1   2  17        0.06       24.77      2.76 o 
   2   2  17        2.06        1.43      1.51 o 
   3   2  17        4.52        8.82      2.41 o 
   4   2  17      486.60      484.87     17.65 o 
   5   2  17      121.44      131.64      5.61 o 
   6   2  17        8.27       -3.19      3.19 o 
   7   2  17      276.59      243.26      4.23 o 
   8   2  17       86.46       67.39      3.44 o 
   9   2  17       32.99       30.35      3.66 o 
  10   2  17        1.84       -2.09      2.09 o 
  11   2  17      113.87       95.06      5.33 o 
  12   2  17        1.90       -1.32      4.03 o 
  13   2  17        3.10       -1.52      2.49 o 
  14   2  17       13.19        0.40      4.27 o 
   1   3  17     1344.03     1301.64     25.57 o 
   2   3  17        6.20       14.55      3.16 o 
   3   3  17     1155.52     1175.89      7.73 o 
   4   3  17        1.71       22.72      4.48 o 
   5   3  17      141.15      144.95      8.29 o 
   6   3  17       38.58       24.23      3.28 o 
   7   3  17      358.47      359.32     14.43 o 
   8   3  17        0.01        5.53      4.62 o 
   9   3  17      116.30      145.94      9.45 o 
  10   3  17       99.36      103.61      6.34 o 
  11   3  17      128.09      117.01      5.79 o 
  12   3  17        0.42       -1.16      4.14 o 
  13   3  17       91.04       90.79      8.50 o 
   0   4  17      605.93      561.15     62.02 o 
   1   4  17      110.70      130.40      5.15 o 
   2   4  17        2.73       -0.40      2.46 o 
   3   4  17       10.09       17.55      3.82 o 
   4   4  17      303.95      275.78      4.90 o 
   5   4  17       68.63       97.93      5.27 o 
   6   4  17        8.29        2.51      1.91 o 
   7   4  17       19.64       11.36      5.20 o 
   8   4  17        6.46        3.58      6.27 o 
   9   4  17       40.24       41.20      6.36 o 
  10   4  17       59.44       51.39      5.95 o 
  11   4  17        3.35       -3.26      3.26 o 
   1   5  17      569.08      640.15     27.34 o 
   2   5  17       47.99       79.79      7.08 o 
   3   5  17      226.75      274.98      5.35 o 
   4   5  17       11.23       12.43      5.49 o 
   5   5  17       77.08       74.67     11.17 o 
   6   5  17       36.50       24.20      8.01 o 
   7   5  17        0.04       -0.36      9.11 o 
   8   5  17        2.67       -2.65      3.35 o 
   0   6  17       44.13       60.88     12.83 o 
   1   6  17        3.61       11.86      8.01 o 
   2   6  17       13.46       12.68      7.22 o 
   3   6  17        0.59       -4.12      7.16 o 
   0   0  18       62.54       54.13      3.60 o 
   1   0  18     2225.08     2001.44     53.53 o 
   2   0  18      135.31      124.08      6.14 o 
   3   0  18     1423.24     1418.15     57.57 o 
   4   0  18      153.85      199.08     11.96 o 
   5   0  18      322.35      336.27      6.19 o 
   6   0  18       14.39       14.07      3.81 o 
   7   0  18       93.04      104.11      9.81 o 
   8   0  18      371.06      348.32      5.93 o 
   9   0  18      106.72      108.36      8.60 o 
  10   0  18       62.20       43.00      5.48 o 
  11   0  18       32.76       27.50      5.63 o 
  12   0  18        4.59       -2.58      2.58 o 
  13   0  18      298.08      334.24     27.97 o 
  14   0  18        0.09       -4.19      5.90 o 
  15   0  18       84.12       53.57     16.95 o 
   1   1  18      147.52      183.96      2.78 o 
   2   1  18        7.01        4.48      1.92 o 
   3   1  18       11.07       20.27      3.06 o 
   4   1  18      372.74      352.01     14.41 o 
   5   1  18        0.09       -0.92      0.92 o 
   6   1  18        1.66       -1.22      1.22 o 
   7   1  18      206.30      242.18      5.79 o 
   8   1  18       80.08       73.88      3.08 o 
   9   1  18        3.89       -0.72      3.50 o 
  10   1  18        0.73       -4.20      4.20 o 
  11   1  18       31.56       47.15      5.92 o 
  12   1  18       23.47       21.37      6.28 o 
  13   1  18        3.24       -2.36      2.36 o 
  14   1  18        0.73       -6.23      6.23 o 
  15   1  18        1.31        0.03     16.01 o 
   0   2  18       83.42       88.49     12.12 o 
   1   2  18     2389.07     2276.96     14.08 o 
   2   2  18        0.75        5.82      2.59 o 
   3   2  18      923.76      942.45      7.83 o 
   4   2  18       12.53       18.15      3.77 o 
   5   2  18     1483.17     1362.47     33.98 o 
   6   2  18       26.50       42.24      3.92 o 
   7   2  18       80.29       71.54      3.29 o 
   8   2  18       75.51       68.50      3.54 o 
   9   2  18      440.58      435.23      6.31 o 
  10   2  18      126.19      117.37      4.57 o 
  11   2  18        0.05       -0.11      6.69 o 
  12   2  18        0.00       -4.52      4.52 o 
  13   2  18       56.54       67.83     11.31 o 
  14   2  18       13.72        1.55      9.29 o 
   1   3  18      482.90      514.37     18.44 o 
   2   3  18        0.57       -0.26      2.52 o 
   3   3  18      330.45      375.57      6.13 o 
   4   3  18      361.17      332.95      6.50 o 
   5   3  18     1055.00     1044.02      8.88 o 
   6   3  18        5.00       -1.47      1.47 o 
   7   3  18      230.93      250.34      8.05 o 
   8   3  18       47.90       51.69      4.42 o 
   9   3  18      597.19      602.28     11.86 o 
  10   3  18       12.52       18.07      4.81 o 
  11   3  18        1.86        8.53      5.21 o 
  12   3  18       10.14       -3.20      3.28 o 
  13   3  18       51.97       41.90      8.39 o 
   0   4  18       57.10       53.32      8.30 o 
   1   4  18       94.30       84.19      3.46 o 
   2   4  18       36.37       36.07      3.20 o 
   3   4  18      228.31      224.06      5.42 o 
   4   4  18       61.08       51.04      5.17 o 
   5   4  18       53.97       57.67      5.30 o 
   6   4  18       84.69       90.55      5.59 o 
   7   4  18       19.22        9.13      7.79 o 
   8   4  18       11.85        3.37      3.84 o 
   9   4  18       93.30       92.82      6.49 o 
  10   4  18       30.15       21.22      7.38 o 
  11   4  18        2.79       -0.08      5.23 o 
   1   5  18      201.83      236.91      7.44 o 
   2   5  18       49.31       64.65      4.93 o 
   3   5  18      141.36      177.96      7.07 o 
   4   5  18       20.83       27.23      5.66 o 
   5   5  18      136.00      143.02     12.06 o 
   6   5  18        1.72       -3.12      5.81 o 
   7   5  18       64.66       78.46     10.38 o 
   8   5  18       67.83       68.44     16.93 o 
   2   6  18       12.37        9.69     10.35 o 
   1   1  19     1695.98     1633.46     25.73 o 
   2   1  19      220.36      231.11      9.20 o 
   3   1  19     2929.00     3003.78     11.78 o 
   4   1  19      534.26      551.19     28.39 o 
   5   1  19       43.88       41.16      2.18 o 
   6   1  19        0.59       -1.65      1.65 o 
   7   1  19      712.17      729.26      6.51 o 
   8   1  19        2.26        0.09      0.95 o 
   9   1  19       32.42       18.57      5.45 o 
  10   1  19        4.12       -3.66      4.37 o 
  11   1  19        1.58        1.10      6.04 o 
  12   1  19       59.44       48.37      6.39 o 
  13   1  19       27.92       17.88      6.55 o 
  14   1  19       43.97       25.48      9.61 o 
   0   2  19      240.09      223.32      5.48 o 
   1   2  19      118.59      157.87      6.22 o 
   2   2  19      782.93      747.06     21.07 o 
   3   2  19       47.70       51.61      3.18 o 
   4   2  19      129.16      116.90      3.01 o 
   5   2  19      239.27      258.60      5.27 o 
   6   2  19     1630.10     1558.77     47.27 o 
   7   2  19      125.89      114.03      4.45 o 
   8   2  19       21.12       16.11      3.72 o 
   9   2  19       66.64       66.45      4.32 o 
  10   2  19      200.83      196.61      6.48 o 
  11   2  19      146.84      145.74      6.05 o 
  12   2  19        0.83       -1.46      3.62 o 
  13   2  19        0.09        1.28      6.23 o 
  14   2  19        0.16       -1.64      8.51 o 
   1   3  19      276.79      250.90      4.47 o 
   2   3  19       60.18       56.12      3.53 o 
   3   3  19      196.79      203.60      5.74 o 
   4   3  19       79.98       95.50      4.96 o 
   5   3  19       60.26       59.94      3.48 o 
   6   3  19       17.13        4.85      3.76 o 
   7   3  19       65.00       71.54      6.11 o 
   8   3  19        0.13       -3.42      3.42 o 
   9   3  19       21.62       19.26      4.67 o 
  10   3  19        4.85       -1.92      3.55 o 
  11   3  19       32.37       29.07      5.80 o 
  12   3  19        2.07       -5.21      5.21 o 
   0   4  19        0.31        2.48      4.22 o 
   1   4  19      104.87      141.55      3.85 o 
   2   4  19      133.20      122.58      6.99 o 
   3   4  19       59.36       77.86      4.30 o 
   4   4  19        6.31        1.32      4.39 o 
   5   4  19       39.31       50.79      5.52 o 
   6   4  19      183.61      159.87      5.84 o 
   7   4  19        1.45       -3.53      3.78 o 
   8   4  19        7.49       -7.34      7.63 o 
   9   4  19        4.09       -0.97      2.89 o 
  10   4  19        0.03       -4.96      5.87 o 
  11   4  19        1.30       -6.23      6.31 o 
   1   5  19       15.29       32.63      4.77 o 
   2   5  19       55.16       68.47      4.38 o 
   3   5  19        9.76       22.50      4.50 o 
   4   5  19        7.20        4.17      5.31 o 
   5   5  19       55.80       59.89      9.67 o 
   6   5  19        3.05        5.09      9.79 o 
   7   5  19       38.42       46.68     16.90 o 
   0   0  20      182.48      169.70      5.33 o 
   1   0  20      343.60      314.48      9.18 o 
   2   0  20       33.15       40.27      8.56 o 
   3   0  20      330.67      283.77      8.70 o 
   4   0  20       25.90       20.92      3.45 o 
   5   0  20      873.20      841.18     10.10 o 
   6   0  20       46.64       30.50      7.10 o 
   7   0  20      142.20       99.33      8.85 o 
   8   0  20      363.74      322.93     11.41 o 
   9   0  20      823.11      803.50     19.74 o 
  10   0  20       14.24        1.12      1.84 o 
  11   0  20        7.20        0.73      3.32 o 
  12   0  20      133.75      109.40      6.49 o 
  13   0  20      131.22      124.75     15.81 o 
  14   0  20       28.74       27.77     14.47 o 
   1   1  20        9.53       70.07      2.70 o 
   2   1  20      207.98      225.59      4.27 o 
   3   1  20       13.47       99.19     10.79 o 
   4   1  20       33.29       43.24      3.45 o 
   5   1  20       10.38       10.28      2.59 o 
   6   1  20        7.08        5.62      1.72 o 
   7   1  20        8.73       19.10      3.62 o 
   8   1  20       24.83       29.63      5.29 o 
   9   1  20       10.32       -3.44      3.44 o 
  10   1  20       22.41       13.87      5.36 o 
  11   1  20        0.29        5.68      5.94 o 
  12   1  20        0.50        1.20      5.78 o 
  13   1  20        2.77       -4.54      4.54 o 
  14   1  20       27.91       12.04     11.73 o 
   0   2  20       34.74       33.09      3.77 o 
   1   2  20        7.99        1.45      2.58 o 
   2   2  20      238.06      242.16      5.67 o 
   3   2  20      104.48      102.87      3.66 o 
   4   2  20      220.84      217.69      6.67 o 
   5   2  20      176.91      197.23      8.83 o 
   6   2  20      540.03      580.61      7.16 o 
   7   2  20       89.76       78.69      3.50 o 
   8   2  20      219.68      190.10      4.76 o 
   9   2  20      189.40      213.58      5.38 o 
  10   2  20      189.90      159.71      8.26 o 
  11   2  20       43.04       40.67      6.30 o 
  12   2  20        4.30       -0.90      4.30 o 
  13   2  20       27.77       23.13      7.29 o 
   1   3  20      352.44      306.66      6.58 o 
   2   3  20       45.03       39.08      3.41 o 
   3   3  20      388.46      361.23      8.49 o 
   4   3  20        0.31       -3.24      3.93 o 
   5   3  20      201.49      140.94      9.30 o 
   6   3  20        5.77       -1.32      3.43 o 
   7   3  20      123.50       95.94      7.68 o 
   8   3  20        7.58       -4.61      5.39 o 
   9   3  20        8.12       -4.08      4.08 o 
  10   3  20       12.71        0.04      2.28 o 
  11   3  20        6.25        8.99      4.55 o 
  12   3  20       15.88       13.90      7.54 o 
   0   4  20       67.25       83.36      7.88 o 
   1   4  20      704.49      746.49     35.22 o 
   2   4  20       25.70       28.87      4.38 o 
   3   4  20      260.94      296.69      7.17 o 
   4   4  20       86.32       98.74      5.06 o 
   5   4  20      315.49      309.04      6.84 o 
   6   4  20       31.45       25.38      6.11 o 
   7   4  20        2.31       -3.42      4.88 o 
   8   4  20       42.52       38.08      9.26 o 
   9   4  20       26.18       12.56     11.51 o 
  10   4  20        3.83        4.37      7.90 o 
   1   5  20       90.36       99.25      6.85 o 
   2   5  20      273.94      303.84     14.35 o 
   3   5  20       14.76       19.19      4.87 o 
   4   5  20        3.35        0.67      5.32 o 
   5   5  20       33.27       28.55      7.21 o 
   6   5  20       47.98       40.68     10.99 o 
   1   1  21     1230.61     1164.22     22.79 o 
   2   1  21     1380.49     1417.96     14.96 o 
   3   1  21     1981.20     1952.67     61.38 o 
   4   1  21        5.75       19.63      3.27 o 
   5   1  21      209.15      194.84      6.64 o 
   6   1  21      536.16      516.27     19.30 o 
   7   1  21     1185.40     1047.39     36.92 o 
   8   1  21       66.32       51.61      5.09 o 
   9   1  21        6.26       -2.68      2.94 o 
  10   1  21       92.45       61.32      8.60 o 
  11   1  21      276.27      292.96     14.25 o 
  12   1  21       50.13       43.16      6.77 o 
  13   1  21        0.03       -4.11      4.11 o 
  14   1  21        3.51       -7.41      7.63 o 
   0   2  21      129.45      173.65      5.05 o 
   1   2  21      495.15      541.91      6.88 o 
   2   2  21      271.58      291.48      5.67 o 
   3   2  21      172.66      183.02      4.29 o 
   4   2  21       64.07       64.44      6.45 o 
   5   2  21      260.68      284.90      4.04 o 
   6   2  21      263.01      289.04      7.06 o 
   7   2  21       50.96       42.17      3.67 o 
   8   2  21        8.59       -1.84      2.39 o 
   9   2  21        0.29       -1.10      1.62 o 
  10   2  21       15.80       17.30      6.22 o 
  11   2  21       14.52        1.48      4.94 o 
  12   2  21        0.08       -4.60      4.60 o 
  13   2  21        7.88        3.25      7.64 o 
   1   3  21       68.86       72.64      3.20 o 
   2   3  21      165.95      148.20      4.01 o 
   3   3  21      134.44      158.08      8.38 o 
   4   3  21        1.76       -2.29      4.75 o 
   5   3  21       13.98       12.15      3.64 o 
   6   3  21        7.41       -2.57      2.57 o 
   7   3  21       83.01       71.76      6.85 o 
   8   3  21       23.35       14.39      5.61 o 
   9   3  21        4.28       -3.54      3.54 o 
  10   3  21        7.46        0.66      1.41 o 
  11   3  21       11.32       15.34      6.70 o 
  12   3  21       53.34       42.98      9.44 o 
   0   4  21      190.02      217.70     20.15 o 
   1   4  21      153.92      145.23      4.17 o 
   2   4  21       14.89        6.37      3.92 o 
   3   4  21      109.65       98.53      4.13 o 
   4   4  21      194.56      219.26      7.82 o 
   5   4  21      159.50      163.51      6.11 o 
   6   4  21        6.78        0.83      5.13 o 
   7   4  21      169.42      180.91     11.05 o 
   8   4  21      106.72      117.42      9.65 o 
   9   4  21       19.05       34.79     10.15 o 
  10   4  21       20.34       27.10      8.89 o 
   1   5  21        0.12        5.48      3.78 o 
   2   5  21       21.93       34.39      4.81 o 
   3   5  21       82.74      108.66      5.05 o 
   4   5  21        9.24        3.11      4.64 o 
   5   5  21        0.77        0.14      6.53 o 
   0   0  22     5343.26     5669.05     24.77 o 
   1   0  22     2144.95     2284.24     11.23 o 
   2   0  22       15.98       27.44     10.59 o 
   3   0  22      866.80      887.75     57.39 o 
   4   0  22     1238.97     1278.59     75.04 o 
   5   0  22      459.93      511.40      9.24 o 
   6   0  22      381.97      307.05      6.36 o 
   7   0  22        9.00       -5.41      5.41 o 
   8   0  22       27.88        9.42      9.47 o 
   9   0  22        2.95        9.01     10.51 o 
  10   0  22      481.02      399.53     13.46 o 
  11   0  22      119.92      101.41     14.37 o 
  12   0  22        3.67       -0.84      3.16 o 
  13   0  22        5.15        5.66      7.41 o 
   1   1  22      654.30      683.48      8.67 o 
   2   1  22      894.97      948.82      8.17 o 
   3   1  22      877.66      882.22      8.13 o 
   4   1  22      149.40      171.16     10.30 o 
   5   1  22       49.79       54.93      4.04 o 
   6   1  22       64.07       72.00      3.60 o 
   7   1  22      153.25      157.40      6.26 o 
   8   1  22        2.01        7.84      4.42 o 
   9   1  22        5.17       -1.86      1.86 o 
  10   1  22        0.28        1.54      5.73 o 
  11   1  22        0.01        9.96      6.26 o 
  12   1  22       25.98       24.22      6.54 o 
  13   1  22       12.73        9.47      7.21 o 
   0   2  22     1346.32     1346.42     13.81 o 
   1   2  22     1246.74     1270.50     10.63 o 
   2   2  22        2.23        2.99      5.64 o 
   3   2  22      834.49      751.56      9.55 o 
   4   2  22      341.64      328.29      5.88 o 
   5   2  22      253.83      256.34      5.06 o 
   6   2  22       99.29       93.51      3.59 o 
   7   2  22       76.38       54.25      4.48 o 
   8   2  22        2.26       -2.04      2.53 o 
   9   2  22       12.18        9.39      5.65 o 
  10   2  22      112.27       96.86      7.47 o 
  11   2  22        0.62       -2.18      7.19 o 
  12   2  22        0.50       -0.47      1.31 o 
   1   3  22        3.22       -2.40      2.40 o 
   2   3  22       14.64       15.89      3.72 o 
   3   3  22       19.35       20.89      3.85 o 
   4   3  22      170.59      146.85      4.52 o 
   5   3  22       46.02       36.56      4.24 o 
   6   3  22       66.96       50.83      5.34 o 
   7   3  22        0.74       -1.87      2.71 o 
   8   3  22       26.07       17.38      6.81 o 
   9   3  22        1.95       -3.07      3.07 o 
  10   3  22       69.14       59.72      7.96 o 
  11   3  22       12.87        1.77      8.12 o 
   0   4  22       91.10       78.59      6.09 o 
   1   4  22       23.53       26.80      4.23 o 
   2   4  22        0.36       -1.34      4.29 o 
   3   4  22        7.80        2.58      3.59 o 
   4   4  22       16.83       18.09      4.46 o 
   5   4  22       56.82       81.07      5.98 o 
   6   4  22        0.04       -3.42      3.42 o 
   7   4  22        7.40        8.37      7.02 o 
   8   4  22       13.87       20.20      9.69 o 
   9   4  22      121.93      159.26      9.84 o 
   1   5  22       15.72       20.74      4.90 o 
   2   5  22        3.75       34.41      5.32 o 
   3   5  22       21.98       32.23      5.28 o 
   4   5  22        0.28        0.79      6.01 o 
   5   5  22        2.48       -2.44      7.39 o 
   1   1  23      267.53      307.03      4.64 o 
   2   1  23      225.83      258.68      7.01 o 
   3   1  23       51.40       78.38      6.00 o 
   4   1  23      546.99      585.38      6.64 o 
   5   1  23      207.02      185.04      3.80 o 
   6   1  23      241.25      200.39      7.13 o 
   7   1  23      289.54      262.41      7.89 o 
   8   1  23      273.13      247.15      5.36 o 
   9   1  23        3.13       -3.47      3.47 o 
  10   1  23      128.27       99.78      8.92 o 
  11   1  23       37.84       37.83      8.27 o 
  12   1  23       41.87       32.69      6.78 o 
  13   1  23        1.61       -2.67      6.99 o 
   0   2  23       41.12       67.43      5.98 o 
   1   2  23       48.35       70.75      4.26 o 
   2   2  23       56.93       39.25      3.68 o 
   3   2  23        4.38       14.12      3.81 o 
   4   2  23      197.67      174.25      4.93 o 
   5   2  23       61.32       64.20      3.92 o 
   6   2  23      162.19      148.98     10.09 o 
   7   2  23       16.00       14.12      3.84 o 
   8   2  23      200.62      180.73      6.43 o 
   9   2  23        0.05        2.49      6.41 o 
  10   2  23       19.84       17.24      6.17 o 
  11   2  23        0.61       -1.39      2.59 o 
  12   2  23        4.86       -2.44      3.26 o 
   1   3  23       20.18       20.07      3.80 o 
   2   3  23       44.51       59.13      3.95 o 
   3   3  23      112.70      118.13      4.25 o 
   4   3  23       56.30       58.59      3.69 o 
   5   3  23       10.87        8.80      4.55 o 
   6   3  23       12.51       10.85      3.50 o 
   7   3  23      101.86       93.53      5.68 o 
   8   3  23       13.67        1.33      1.50 o 
   9   3  23       13.27        0.02      2.69 o 
  10   3  23       10.42       12.00      7.76 o 
  11   3  23       12.16        8.12      8.59 o 
   0   4  23      135.07      147.28     13.47 o 
   1   4  23        0.00        1.64      4.50 o 
   2   4  23        0.04       -2.06      2.06 o 
   3   4  23        0.05       -2.13      2.30 o 
   4   4  23       44.85       46.61      4.93 o 
   5   4  23        0.01        2.19      6.39 o 
   6   4  23        0.14       -4.83      5.28 o 
   7   4  23       15.00       -0.07      1.82 o 
   8   4  23        9.56       10.68      9.29 o 
   1   5  23      113.40      113.16      5.33 o 
   2   5  23      268.14      337.49      8.06 o 
   3   5  23       76.43       56.82      7.27 o 
   4   5  23       15.37       15.66      7.53 o 
   0   0  24     9402.57     9752.50     34.47 o 
   1   0  24      234.45      341.80     35.03 o 
   2   0  24       50.50       59.61     14.82 o 
   3   0  24      359.20      408.87     16.26 o 
   4   0  24     4238.57     4210.55    236.29 o 
   5   0  24       94.49       81.65      6.64 o 
   6   0  24       17.96       11.85      8.81 o 
   7   0  24       58.99       56.90      9.78 o 
   8   0  24      482.93      376.79     13.54 o 
   9   0  24       50.07       42.09     11.65 o 
  10   0  24       51.63       26.52     13.11 o 
  11   0  24        0.69        2.06      7.05 o 
  12   0  24        8.29        3.48     14.45 o 
   1   1  24      269.43      295.28      5.33 o 
   2   1  24      219.83      238.72      4.38 o 
   3   1  24      390.67      371.39      6.38 o 
   4   1  24       16.33       30.39      3.54 o 
   5   1  24       10.27       23.19      4.04 o 
   6   1  24       67.94       56.54      5.74 o 
   7   1  24       53.99       44.33      7.61 o 
   8   1  24       11.01       20.72      7.74 o 
   9   1  24        0.42       -4.66      4.66 o 
  10   1  24        8.74        0.55      4.27 o 
  11   1  24        8.01        1.24      5.18 o 
  12   1  24        0.63        0.02      3.65 o 
   0   2  24      460.89      448.24      9.02 o 
   1   2  24      217.01      208.21      5.13 o 
   2   2  24       17.89       10.51      4.00 o 
   3   2  24       96.36       99.37      5.23 o 
   4   2  24      215.56      209.83      5.56 o 
   5   2  24      276.07      293.01      7.53 o 
   6   2  24       27.58       27.21      4.21 o 
   7   2  24        1.06       -1.28      2.13 o 
   8   2  24       20.96       27.43      6.75 o 
   9   2  24      218.49      199.28     16.45 o 
  10   2  24        0.08       -3.84      5.56 o 
  11   2  24       28.12       26.40      7.20 o 
   1   3  24        1.47       12.05      4.11 o 
   2   3  24      134.79      159.47      8.56 o 
   3   3  24       86.44       83.20      4.56 o 
   4   3  24        9.09       -0.77      3.05 o 
   5   3  24       63.77       62.27      4.29 o 
   6   3  24       41.98       40.20      4.72 o 
   7   3  24        8.35        6.88      5.01 o 
   8   3  24       18.56       17.37      6.34 o 
   9   3  24        0.68       -3.77      3.94 o 
  10   3  24        4.44        0.20      4.20 o 
   0   4  24      161.39      199.63      6.97 o 
   1   4  24       96.72       81.55      6.08 o 
   2   4  24        6.81       -0.37      3.36 o 
   3   4  24       53.48       45.44      4.83 o 
   4   4  24       62.24       80.37      5.02 o 
   5   4  24       47.97       48.04      5.04 o 
   6   4  24       58.65       72.82      7.31 o 
   7   4  24       11.93        8.66      7.20 o 
   8   4  24        4.49        9.82     10.82 o 
   1   5  24        0.26        0.89      5.23 o 
   2   5  24      206.35      203.15     14.94 o 
   3   5  24        2.81        8.20      7.71 o 
   1   1  25      173.83      187.23      4.26 o 
   2   1  25     1053.61     1167.56      7.53 o 
   3   1  25       77.29       89.50      4.57 o 
   4   1  25      348.36      328.54      7.81 o 
   5   1  25      365.87      349.05      9.99 o 
   6   1  25      213.21      240.25      7.56 o 
   7   1  25      141.24      100.91      8.18 o 
   8   1  25      226.21      188.99     23.40 o 
   9   1  25       65.94       44.96      8.99 o 
  10   1  25       55.54       43.83      5.55 o 
  11   1  25        0.06        0.82      4.52 o 
  12   1  25       16.66        9.89      7.49 o 
   0   2  25       10.08       32.02      5.72 o 
   1   2  25       32.98       32.89      4.37 o 
   2   2  25        2.30       -2.18      2.18 o 
   3   2  25        4.78        1.66      2.44 o 
   4   2  25       16.50       25.99      3.99 o 
   5   2  25       80.62       88.19      6.45 o 
   6   2  25        8.93        2.92      2.25 o 
   7   2  25        0.08       -3.72      3.72 o 
   8   2  25       51.86       51.53     14.62 o 
   9   2  25       40.49       48.52      9.89 o 
  10   2  25        1.35        2.72      5.96 o 
  11   2  25        8.10       12.88      7.47 o 
   1   3  25      259.70      253.27      6.54 o 
   2   3  25       99.71      119.18      7.00 o 
   3   3  25      308.79      289.70     15.08 o 
   4   3  25       10.29       10.78      4.28 o 
   5   3  25       50.14       46.50      4.20 o 
   6   3  25       51.80       58.74      5.06 o 
   7   3  25      140.48      134.87      9.65 o 
   8   3  25       22.75       19.94      7.47 o 
   9   3  25        0.07       -1.05      9.30 o 
   0   4  25        0.34       -5.68      5.68 o 
   1   4  25        1.83       -2.65      5.67 o 
   2   4  25        5.34       -0.21      1.05 o 
   3   4  25        0.10        0.57      5.42 o 
   4   4  25       33.72       24.42      5.52 o 
   5   4  25       12.56        5.52      5.36 o 
   6   4  25       12.48        2.89      5.04 o 
   7   4  25       14.35       17.21      8.20 o 
   0   0  26     1025.93     1087.32     13.03 o 
   1   0  26        0.78        0.55      1.83 o 
   2   0  26       15.64       16.82      4.36 o 
   3   0  26      809.41      851.57     29.97 o 
   4   0  26      263.58      272.36     12.23 o 
   5   0  26      848.79      908.64     12.14 o 
   6   0  26       25.68       27.86      8.81 o 
   7   0  26      125.51      123.24     18.74 o 
   8   0  26        1.78       -0.58      4.73 o 
   9   0  26      323.29      264.73     13.40 o 
  10   0  26        6.94       -6.40      8.93 o 
  11   0  26        6.16       -0.50      2.73 o 
   1   1  26      178.00      160.52      3.63 o 
   2   1  26      101.56      159.12      4.57 o 
   3   1  26      120.40      125.74      6.09 o 
   4   1  26        3.71        3.10      9.98 o 
   5   1  26       27.25       26.77      5.13 o 
   6   1  26       18.04       34.31      6.24 o 
   7   1  26       72.98       71.79      7.05 o 
   8   1  26       31.53       19.25      9.19 o 
   9   1  26       31.52       22.97     10.07 o 
  10   1  26        0.04       -0.19     10.55 o 
  11   1  26       56.46       40.40     11.81 o 
   0   2  26      130.13      163.14      7.19 o 
   1   2  26       48.78       56.94      4.90 o 
   2   2  26       40.58       39.46      5.15 o 
   3   2  26        2.40        4.85      4.76 o 
   4   2  26      157.84      165.27      6.76 o 
   5   2  26      229.03      224.70      5.70 o 
   6   2  26      116.76       93.91      4.72 o 
   7   2  26       18.94       30.32      9.40 o 
   8   2  26       66.09       52.48     11.35 o 
   9   2  26       51.32       56.88     10.31 o 
  10   2  26       49.53       26.87     11.11 o 
   1   3  26       50.70       48.15      4.66 o 
   2   3  26        2.49       41.38      9.56 o 
   3   3  26       12.35        4.59      8.90 o 
   4   3  26        7.48        5.48      4.82 o 
   5   3  26       76.66       76.41      5.00 o 
   6   3  26        0.04       11.59      4.25 o 
   7   3  26       19.02       13.08      5.71 o 
   8   3  26        0.64        2.72      9.77 o 
   9   3  26        3.06        5.67     10.96 o 
   0   4  26       61.54       55.43     10.29 o 
   1   4  26       37.64       26.14      6.52 o 
   2   4  26        2.02       -3.34      3.34 o 
   3   4  26       46.54       45.96      5.49 o 
   4   4  26       43.07       42.44      5.97 o 
   5   4  26       39.83       24.50      5.59 o 
   6   4  26        3.83       -2.11      4.03 o 
   1   1  27      199.96      212.19      5.91 o 
   2   1  27     1245.67     1319.75     10.18 o 
   3   1  27        0.41       15.84      4.07 o 
   4   1  27       37.43       46.17      5.89 o 
   5   1  27        5.33       11.09      5.56 o 
   6   1  27      431.88      370.13     12.40 o 
   7   1  27       53.93       46.25      9.96 o 
   8   1  27        1.82       -4.74      4.74 o 
   9   1  27      102.39       92.96     10.27 o 
  10   1  27       50.43       34.80     10.56 o 
  11   1  27        0.12        0.39      4.75 o 
   0   2  27      669.56      644.81     11.41 o 
   1   2  27       48.30       52.90      5.45 o 
   2   2  27       45.77       33.14      5.49 o 
   3   2  27      114.24       96.99      5.65 o 
   4   2  27      200.64      165.25      5.50 o 
   5   2  27       19.49       18.34      4.77 o 
   6   2  27       91.39       75.03      4.58 o 
   7   2  27        9.34        0.13      1.48 o 
   8   2  27        4.37        3.50     11.82 o 
   9   2  27        6.65       -2.11     11.79 o 
  10   2  27        8.68       14.06     11.63 o 
   1   3  27       19.39       21.20      5.93 o 
   2   3  27      576.22      646.93     13.96 o 
   3   3  27       19.43       19.26      6.80 o 
   4   3  27        6.83       -0.84      4.27 o 
   5   3  27        2.26        2.46      4.64 o 
   6   3  27      172.03      186.53      7.25 o 
   7   3  27       17.81        3.54      3.67 o 
   8   3  27       36.47       32.56      8.46 o 
   0   4  27       91.96      121.83     11.23 o 
   1   4  27       25.08       29.36      5.96 o 
   2   4  27        3.07        3.78      6.52 o 
   3   4  27       54.51       61.93      5.86 o 
   4   4  27       21.19       38.29      6.46 o 
   5   4  27        0.19        4.60      8.59 o 
   0   0  28       17.22       10.33      7.75 o 
   1   0  28       58.27       54.03      5.03 o 
   2   0  28        4.03       -0.59      1.17 o 
   3   0  28        6.61       -0.75      2.03 o 
   4   0  28       69.23       58.90      5.49 o 
   5   0  28        5.73        4.10      7.61 o 
   6   0  28       34.77       29.03      6.79 o 
   7   0  28      108.51      102.21     17.00 o 
   8   0  28      160.11      119.96     14.67 o 
   9   0  28        1.80        5.15     13.56 o 
  10   0  28       17.27        7.52     14.05 o 
   1   1  28        1.20        9.93      3.59 o 
   2   1  28      221.15      286.73     10.36 o 
   3   1  28      108.85      118.55      7.42 o 
   4   1  28        0.96       -0.21      1.63 o 
   5   1  28       22.17       16.27      5.67 o 
   6   1  28      100.88       96.38      5.91 o 
   7   1  28      214.29      193.89      9.94 o 
   8   1  28        2.45        0.47      6.17 o 
   9   1  28        8.46        6.21      6.64 o 
  10   1  28       17.67       17.32     11.43 o 
   0   2  28      115.02      150.26      7.81 o 
   1   2  28        7.94        7.68      5.71 o 
   2   2  28       21.44       15.23      5.67 o 
   3   2  28       20.09       11.22      5.83 o 
   4   2  28      126.93      135.61      5.64 o 
   5   2  28       14.01       10.76      5.01 o 
   6   2  28       74.13       71.59      4.66 o 
   7   2  28       18.49        6.56      6.46 o 
   8   2  28      103.60      103.10      6.83 o 
   9   2  28        8.72       11.79     11.16 o 
   1   3  28        9.77        8.78      5.99 o 
   2   3  28      111.42      122.73      6.12 o 
   3   3  28        1.18       -1.51      4.52 o 
   4   3  28       35.46       44.35      5.08 o 
   5   3  28       13.44       11.18      5.23 o 
   6   3  28       96.06      107.01      5.05 o 
   7   3  28        5.70       -0.53      3.95 o 
   0   4  28      280.07      331.82     10.96 o 
   1   4  28       88.95       74.57      7.05 o 
   2   4  28       18.60       29.04      7.78 o 
   3   4  28       27.97       30.53      6.94 o 
   1   1  29       19.82       20.45      3.83 o 
   2   1  29      165.03      208.52      4.93 o 
   3   1  29      293.26      283.63     22.17 o 
   4   1  29      119.53      112.80      6.12 o 
   5   1  29       17.01       14.90      8.16 o 
   6   1  29       12.54       15.39      6.06 o 
   7   1  29      201.68      169.11      9.41 o 
   8   1  29      165.65      175.71      7.76 o 
   9   1  29        9.78        9.95      7.42 o 
   0   2  29        8.82        9.18      7.86 o 
   1   2  29        6.92       -1.45      2.83 o 
   2   2  29        0.36       -5.16      5.16 o 
   3   2  29        6.83       -0.24      4.62 o 
   4   2  29        2.93       21.17      6.07 o 
   5   2  29        2.78        5.23      5.89 o 
   6   2  29       11.15       -0.31      4.25 o 
   7   2  29        6.88       -3.60      3.60 o 
   8   2  29       34.57       28.58      7.19 o 
   1   3  29        0.20       14.81      6.44 o 
   2   3  29      146.84      167.95     14.18 o 
   3   3  29       12.86       15.59      6.28 o 
   4   3  29        3.70       -1.90      5.08 o 
   5   3  29        2.47       -1.14      3.55 o 
   6   3  29       85.11       95.85      7.19 o 
   0   0  30      586.33      637.68     11.72 o 
   1   0  30       17.59       19.34      5.56 o 
   2   0  30      127.61      126.25      6.26 o 
   3   0  30        1.61       10.68      5.96 o 
   4   0  30      439.82      486.20     10.65 o 
   5   0  30       17.89       24.24      8.79 o 
   6   0  30      325.64      342.09     34.39 o 
   7   0  30       60.75       61.24     14.40 o 
   8   0  30       73.88       64.76     14.84 o 
   9   0  30        0.80        1.46     13.92 o 
   1   1  30       46.94       48.04      4.19 o 
   2   1  30       10.46       26.52      5.60 o 
   3   1  30       24.66       37.08      5.83 o 
   4   1  30        6.21       13.81      6.35 o 
   5   1  30        0.07       -0.33      3.86 o 
   6   1  30        1.05       -4.24      4.41 o 
   7   1  30        3.82        2.34      7.65 o 
   8   1  30        0.14        6.85      6.12 o 
   0   2  30      286.38      287.96      9.74 o 
   1   2  30        3.68        7.47      6.12 o 
   2   2  30        1.52       -2.56      2.91 o 
   3   2  30       18.03       21.25      6.25 o 
   4   2  30      188.74      200.31      6.80 o 
   5   2  30       39.28       33.10      6.45 o 
   6   2  30       14.09       -0.08      2.72 o 
   7   2  30        3.76       -1.89      5.66 o 
   1   3  30      142.90      155.41      7.00 o 
   2   3  30       82.57       85.17      7.23 o 
   3   3  30      107.22      114.62      7.94 o 
   4   3  30       10.37        4.39      4.14 o 
   5   3  30        0.09       -1.76      6.25 o 
   1   1  31        1.09       -0.13      3.79 o 
   2   1  31      196.00      206.63     10.87 o 
   3   1  31       30.67       33.27      6.27 o 
   4   1  31       21.22       14.58      6.81 o 
   5   1  31        0.00       -4.38      4.38 o 
   6   1  31       55.67       46.81      7.97 o 
   7   1  31       10.37        6.32      7.15 o 
   0   2  31        0.00       25.56      9.94 o 
   1   2  31       46.79       33.55      6.77 o 
   2   2  31        5.77       12.57      6.64 o 
   3   2  31       11.81        8.99      6.38 o 
   4   2  31       16.58       23.13      7.37 o 
   5   2  31      116.02       93.73      6.92 o 
   6   2  31        0.01        5.38      6.25 o 
   1   3  31       21.50       44.28      7.34 o 
   2   3  31      178.09      219.30      7.73 o 
   3   3  31        0.71        8.05      7.82 o 
   0   0  32      131.57      123.92      9.10 o 
   1   0  32       14.57       11.13      6.96 o 
   2   0  32       89.74       80.27      6.93 o 
   3   0  32        6.87        4.74      7.76 o 
   4   0  32      100.52      111.58      9.26 o 
   5   0  32       31.01       26.49      8.78 o 
   6   0  32      224.23      183.16     13.67 o 
   7   0  32        8.58       15.05     14.75 o 
   1   1  32       16.98       21.26      5.91 o 
   2   1  32       43.41       62.68      6.56 o 
   3   1  32       41.26       52.54      6.75 o 
   4   1  32       18.67       19.28      7.19 o 
   5   1  32        0.08       -5.46      7.51 o 
   6   1  32        1.52        4.81      8.97 o 
   0   2  32      312.58      364.06     11.57 o 
   1   2  32        0.37        4.58      7.26 o 
   2   2  32       44.83       50.55      7.27 o 
   3   2  32        0.76        4.40      7.05 o 
   4   2  32      179.89      208.17      7.44 o 
   5   2  32        0.03        5.60      7.26 o 
   1   1  33        3.01       16.22      6.67 o 
   2   1  33      235.65      275.21      7.84 o 
   3   1  33       15.16       28.98      7.34 o 
   4   1  33        9.69        8.80     11.54 o 
   5   1  33        8.93       13.61      8.90 o 
   0   2  33       12.85       46.47     11.59 o 
   1   2  33       43.83       44.39      7.74 o 
   2   2  33        1.38       -1.75      5.62 o 
   3   2  33       37.56       50.82      7.32 o 
   0   0  34      126.67      123.59      9.16 o 
   1   0  34        2.38       -2.08      3.29 o 
   2   0  34        0.39       -5.14      5.14 o 
   3   0  34        0.54       -2.73      9.10 o 
   4   0  34       31.21        7.71     10.76 o 
   1   1  34       59.42       60.93      8.36 o 
   2   1  34        0.07       12.90      8.18 o 
   3   1  34       53.45       70.84     13.32 o 
                                                 
